# Supplementary material for: Comprehensive Transcriptome Analysis Expands lncRNA Functional Profiles in Breast Cancer
Source: Int J Mol Sci. 2024 Aug 2;25(15):8456. doi: 10.3390/ijms25158456 (PMC11313538; doi:10.3390/ijms25158456)
Supplement: Supplementary file 1 [file ijms-25-08456-s001.zip]

Archive with 3 entries (3 files):
- Supplementary Figure S1-S5.pdf
- Supplementary Table S1.xlsx
- Supplementary Table S2.xlsx
