# Supplementary material for: Comprehensive Transcriptome Analysis Expands lncRNA Functional Profiles in Breast Cancer
Source: Int J Mol Sci. 2024 Aug 2;25(15):8456. doi: 10.3390/ijms25158456 (PMC11313538; doi:10.3390/ijms25158456)
Supplement: Supplementary file 1 [file ijms-25-08456-s001.zip › Supplementary Table S1.xlsx]

## Sheet: Sheet1
Supplementary Table S1. P values for differences in expression levels of 49 immune checkpoint genes in three clusters.
Immune checkpoint genes	P (Cluster 1 and Cluster 2)	P (Cluster 1 and Cluster 3)	P (Cluster 2 and Cluster 3)
ADORA2A	7.85798e-09	4.02334e-07	0.25337
IDO1	0.0742753	0.0017046	0.0539427
CD244	0.00076588	5.44597e-05	0.114482
BTLA	0.00841683	0.000743275	0.227191
TIGIT	0.00755045	5.90704e-05	0.0433853
CD80	1.05887e-05	2.27295e-10	0.000156206
CD86	8.52915e-06	5.16499e-06	0.536044
CD28	0.000138135	1.26843e-06	0.0406344
ICOS	0.0038746	7.19292e-06	0.0206463
ICOSLG	2.89636e-05	0.000935005	0.950007
CD160	1.26578e-12	1.72391e-15	4.23932e-09
CD70	2.83322e-05	0.000323033	0.680611
CD27	0.000328788	0.00057495	0.565163
CD40	3.43102e-07	9.12485e-06	0.716933
CD40LG	1.52674e-05	5.2581e-07	0.0657589
LGALS9	5.48769e-08	1.33602e-05	0.936989
CEACAM1	0.00508606	0.000164527	0.0178405
CD47	1.43704e-05	3.89603e-07	0.00494604
SIRPA	2.84865e-06	0.000535629	0.384519
CD48	0.000185377	4.14387e-05	0.271949
TMIGD2	0.00155148	0.0281853	0.984776
HHLA2	0.00886262	0.0586073	0.872166
BTN2A1	1.16349e-11	2.15186e-14	2.71234e-06
BTN2A2	1.40383e-07	2.73595e-09	0.0181052
BTN3A1	1.78757e-08	5.07241e-09	0.0238293
BTNL3	0.00731107	0.000244348	0.0826615
BTNL9	1.74392e-07	1.80098e-06	0.322396
CD96	0.00186129	4.75291e-05	0.0512829
CD200	3.40233e-11	1.51971e-09	0.355423
LAG3	0.000874175	0.000760678	0.42445
HAVCR2	2.16304e-07	1.11531e-06	0.92832
PDCD1	0.00028545	0.0024271	0.936989
CD274	0.00046265	1.66576e-07	0.00438995
PDCD1LG2	7.14289e-05	5.16499e-06	0.191633
CTLA4	0.00060025	6.98094e-06	0.0360547
CD276	3.87994e-07	6.40466e-05	0.855078
VTCN1	0.110729	0.0479301	0.606401
VSIR	5.5912e-08	0.000234273	0.220959
TNFRSF14	5.02386e-13	5.92905e-11	0.311847
TNFSF14	2.50003e-05	6.98094e-06	0.237854
TNFRSF9	0.00296326	5.90704e-05	0.130295
TNFSF9	2.72775e-08	1.85876e-06	0.576275
TNFRSF4	1.07377e-09	3.16367e-06	0.967383
TNFSF18	0.0565753	0.00272429	0.117007
CD226	5.78353e-05	1.75508e-08	0.00635756
PVR	1.14334e-05	6.57477e-06	0.37271
CD209	2.46337e-05	8.34848e-06	0.504213
DLX3	0.0559301	0.00402456	0.0925776
CD200R1	0.000214338	6.19127e-06	0.0451102
