# Supplementary material for: Comprehensive Transcriptome Analysis Expands lncRNA Functional Profiles in Breast Cancer
Source: Int J Mol Sci. 2024 Aug 2;25(15):8456. doi: 10.3390/ijms25158456 (PMC11313538; doi:10.3390/ijms25158456)
Supplement: Supplementary file 1 [file ijms-25-08456-s001.zip › Supplementary Table S2.xlsx]

## Sheet: rlt
Supplementary Table S2. The median and interquartile range of of all genes in the Kruskal-Wallis test across subtypes.
GeneID	Basal			LumA			LumB			Her2			Normal
	0.25	0.5	0.75	0.25	0.5	0.75	0.25	0.5	0.75	0.25	0.5	0.75	0.25	0.5	0.75
5S_rRNA	0	0	0	0	0	0	0	0	0	0	0	0	0	0	0
7SK	0.171267	0.387453	0.981004	0.213933	0.482894	0.8217	0.197267	0.535005	0.800151	0.124249	0.37491	0.76786	0.131093	0.485156	0.878894
A1BG	0.0203523	0.0493899	0.0829168	0.0387758	0.0776335	0.164956	0.0331451	0.0844669	0.151005	0.00525244	0.0226443	0.0555527	0.00353912	0.0791141	0.126545
A1BG-AS1	0.239388	0.522233	0.773928	0.499793	0.675805	1.09326	0.307887	0.589648	1.11321	0.289302	0.49601	0.724907	0.292936	0.451611	0.86305
A1CF	7.3e-05	0.00337897	0.00613757	0	0.00101209	0.00405426	0	0.000599044	0.00405966	0.000553284	0.00252478	0.00585012	0	0.00165941	0.00369721
A2M	102.026	192.408	379.205	85.3645	152.392	229.265	85.3674	128.787	205.402	79.4587	118.234	181.286	100.425	229.569	487.139
A2M-AS1	0.251127	0.562625	1.07762	0.196931	0.365144	0.69118	0.247281	0.397045	0.637158	0.247986	0.32389	0.572411	0.353891	0.664459	0.943302
A2ML1	0.158743	1.67796	10.7996	0.0244375	0.055247	0.125376	0.0372893	0.0867398	0.215145	0.0879634	0.298201	1.28073	0.0586549	0.0854853	0.134976
A2ML1-AS1	0	0	0.15319	0	0	0	0	0	0	0	0	0	0	0	0
A2ML1-AS2	0	0	0	0	0	0	0	0	0	0	0	0	0	0	0
A2MP1	0.0651672	0.157964	0.379229	0.0296178	0.106456	0.213993	0.0462618	0.102208	0.184382	0.0548576	0.102253	0.246177	0.0670145	0.116641	0.238939
A3GALT2	0.0627294	0.22136	0.564248	0	0.0689989	0.217288	0	0.0544219	0.153823	0.0167099	0.0735725	0.219024	0	0.10102	0.250538
A4GALT	1.8433	4.14912	8.83922	2.71398	4.38027	7.56426	2.76113	4.76485	8.38691	1.65531	2.41923	3.80704	3.7828	5.62508	8.47569
A4GNT	0	0.0367656	0.133287	0	0.0185229	0.0976572	0	0.0323062	0.111088	0	0.0508862	0.0968636	0	0.0198493	0.109828
AAAS	2.64595	3.6677	5.43083	2.84171	4.63103	5.97943	2.7576	4.53033	6.33112	2.28492	3.35741	4.84539	2.62899	4.11855	6.0858
AACS	2.23755	3.79109	5.44796	2.32373	3.99224	5.582	2.32821	3.89064	6.31301	2.34746	3.88629	5.5902	2.40904	4.19641	5.91068
AACSP1	0	0	0.118793	0	0	0.0161681	0	0	0.0213532	0	0.0118057	0.041791	0	0.00695183	0.0540091
AADAC	0.0212066	0.145251	0.33088	0.0401335	0.277498	0.550239	0.0395567	0.139317	0.258772	0.0375866	0.12891	0.245136	0.2295	0.666587	0.998265
AADACL2	0.0199661	0.0570096	0.125516	0.0299696	0.111427	0.178629	0.0217228	0.0455552	0.140076	0.00711282	0.0467615	0.0935038	0.0568444	0.199502	0.520056
AADACL2-AS1	0.284775	0.558712	1.2145	0.760385	1.47395	3.60914	0.421978	0.705385	1.38378	0.162838	0.542685	1.15323	1.82474	3.13538	8.03799
AADACL3	0	0	0	0	0	0	0	0	0	0	0	0	0	0	0
AADACL4	0	0	0	0	0	0	0	0	0	0	0	0	0	0	0
AADACP1	0.00571165	0.0649242	0.145333	0.0152602	0.0693192	0.181111	0	0.0155433	0.0950146	0.0158511	0.058821	0.0875813	0.0661433	0.0971818	0.359447
AADAT	0.739342	1.05754	1.81544	0.22933	0.340729	0.613878	0.235958	0.477977	0.703776	0.282496	1.05922	2.11409	0.330894	0.575431	0.906957
AAGAB	7.17467	9.41696	12.6878	7.28233	10.4826	16.2097	9.14098	12.8883	18.3094	7.27481	10.2422	11.9199	5.86736	7.28712	10.0586
AAK1	3.08656	5.70079	7.35727	1.89116	4.18417	6.47408	2.71478	4.64075	6.57191	1.99738	3.97682	5.80596	3.30939	5.92746	6.87052
AAMDC	0.466778	0.680325	0.858338	0.4855	0.594623	0.922719	0.451557	0.612142	0.987787	0.422002	0.585978	0.772592	0.483687	0.84411	1.04627
AAMP	6.55005	11.1555	13.8484	6.38022	9.05675	12.5637	6.64426	9.74817	12.4796	6.04163	8.06157	10.9307	6.97888	10.0117	13.1161
AANAT	0.0568164	0.167902	0.386766	0.0373064	0.0859965	0.244827	0.0212177	0.134005	0.180955	0.0628402	0.128405	0.177429	0	0.064831	0.143183
AAR2	10.9048	16.8731	25.3595	9.54199	14.3462	19.9391	10.4797	16.8967	24.6051	10.2673	15.9722	21.9903	8.85094	13.2345	22.2636
AARD	4.30628	10.5513	39.7989	2.65472	5.60585	10.2146	2.92184	11.8297	26.1503	0.511276	1.84804	13.0738	3.44631	6.077	8.64353
AARS	27.8918	53.0897	70.0974	15.82	29.5899	43.1873	19.9633	30.5031	46.6954	28.5386	37.8482	52.6192	18.2045	30.5244	45.4629
AARS2	9.74831	14.588	19.1722	8.36555	12.3181	16.4703	7.48086	12.1778	16.9368	8.06051	11.7607	16.5727	7.009	11.8453	17.5319
AARSD1	0.058834	0.104935	0.170854	0.0362326	0.0739887	0.156978	0.0427713	0.0717173	0.139088	0.0205193	0.0420481	0.107426	0.0336189	0.068771	0.148565
AARSP1	0	0	0	0	0	0	0	0	0	0	0	0	0	0	0
AASDH	1.01397	1.5654	2.56872	1.10983	1.65894	2.48038	1.10347	1.54785	2.25464	1.12383	1.40389	1.67961	0.931574	1.45194	2.10903
AASDHPPT	4.12995	6.52941	8.83541	3.24049	4.71712	8.30645	4.16596	5.91383	7.22625	3.35314	4.42612	6.32127	3.40187	4.52851	7.14826
AASS	0.764819	1.30484	2.24312	1.2434	1.78418	2.97546	0.615628	1.2141	1.74153	0.672855	0.860928	1.16683	1.46694	2.4774	4.05418
AATBC	0.74851	1.62682	2.61283	0.610125	1.14836	1.84709	0.439632	0.832287	1.54831	0.843154	1.23294	1.65839	0.607585	0.992166	1.82559
AATF	9.75802	16.5667	21.5843	7.51782	10.8394	16.7406	8.84099	14.1761	16.7012	8.22845	10.8173	16.3375	7.82893	12.5236	18.6668
AATK	0.241199	0.508133	0.830667	0.341755	0.902118	1.33005	0.227457	0.662563	1.98847	0.257037	0.369578	0.636142	0.418915	0.786025	1.43861
AB019440.1	0	0	0	0	0	0	0	0	0	0	0	0	0	0	0
ABALON	0.944882	1.46043	1.89894	0.851138	1.44505	2.41911	0.814592	1.71192	2.53491	0.700656	1.36446	1.97539	0.820036	1.34873	2.33316
ABAT	0.709374	1.10705	1.59071	3.45457	6.31801	10.5719	1.66944	3.54043	6.09794	0.743991	1.34622	2.74921	1.98603	2.94824	7.72408
ABBA01006766.1	0	0	0	0	0	0	0	0	0	0	0	0	0	0	0
ABBA01045074.1	0	0	0	0	0	0	0	0	0	0	0	0	0	0	0
ABBA01045074.2	0	0	0	0	0	0	0	0	0	0	0	0	0	0	0
ABC7-43041300I9.1	0.189185	0.48323	0.938342	0.0721944	0.416086	0.837282	0.0944028	0.573406	1.25373	0.128171	0.463645	1.19133	0.0398362	0.423271	0.758765
ABCA1	19.1667	27.466	39.7011	15.3174	24.9546	38.5395	18.3596	30.1071	44.5221	19.7189	24.4783	31.5287	17.6016	32.8098	41.2424
ABCA10	0.0703987	0.320563	0.776953	0.174448	0.448123	0.94788	0.148026	0.273736	0.53996	0.0561959	0.125737	0.246506	0.504329	0.918818	2.11672
ABCA11P	0.116169	0.224592	0.348525	0.0889136	0.156116	0.417994	0.109155	0.212032	0.287564	0.0549297	0.108022	0.240593	0.0983143	0.169822	0.267059
ABCA12	0.180818	0.820815	2.39042	0.991445	3.22843	6.09758	0.839113	2.8921	8.1876	3.16274	8.71514	21.4306	0.764774	1.74202	9.27435
ABCA13	0.00945104	0.104728	0.407714	0.00389737	0.00827142	0.0172304	0.000894112	0.00539299	0.0145763	0.004349	0.0148118	0.0347245	0.0023844	0.0189164	0.0676295
ABCA17P	0.123753	0.19025	0.344932	0.132661	0.206655	0.321754	0.0820151	0.216127	0.487206	0.0788987	0.167641	0.244203	0.112619	0.239199	0.296339
ABCA2	1.26574	2.93638	4.62971	1.45132	3.63236	5.83192	1.83427	3.83101	6.45455	1.65268	2.22774	4.59193	2.03889	3.22372	6.08648
ABCA3	3.81553	7.30992	9.59319	7.69301	10.1306	19.3639	4.48103	10.7092	17.0748	3.48031	6.30112	9.78718	3.21864	7.91265	12.7104
ABCA4	0.0980092	0.211382	0.334007	0.0958096	0.24193	0.502531	0.109829	0.264971	0.586196	0.0759904	0.140581	0.365058	0.114256	0.246628	0.512427
ABCA5	0.557494	0.88453	1.84485	0.563453	1.11242	1.69281	0.638166	1.11967	1.50342	0.441658	0.697679	1.26798	1.01158	1.34562	1.72094
ABCA6	0.583015	1.96232	4.70267	1.3753	2.98937	4.27687	1.2431	2.14778	3.08945	0.908356	1.52455	2.06594	1.94662	4.16383	9.15131
ABCA7	1.0683	2.00005	3.71144	1.10744	2.27851	3.13038	1.28559	1.94974	3.85593	1.41761	2.14619	3.15054	1.46849	1.82236	2.81891
ABCA8	0.164636	1.01629	2.98783	0.653794	1.53355	3.55888	0.43099	0.987301	1.9974	0.33325	0.472149	1.12319	1.46201	2.84188	6.65916
ABCA9	0.211455	0.738128	1.96445	0.502336	1.24036	2.00414	0.440981	0.761308	1.43207	0.277093	0.515878	0.817837	1.09545	1.93907	4.39907
ABCA9-AS1	0.0119222	0.0560745	0.135211	0.0323353	0.0786019	0.210197	0.020593	0.054615	0.134588	0.00641445	0.0451823	0.0865109	0.147371	0.219384	0.337803
ABCB1	0.363484	0.706717	1.34954	0.340206	0.615765	1.2351	0.323289	0.540659	0.842736	0.237004	0.484755	0.885629	0.748881	0.89114	2.13763
ABCB10	9.26911	15.0323	20.6591	8.11361	11.2426	13.6188	7.7014	10.7464	13.7806	6.81287	8.90911	12.0705	6.71831	8.67673	11.6814
ABCB10P1	0	0.0102025	0.0256889	0	0.00631929	0.0436896	0	0	0.0208962	0	0	0.0169407	0	0	0.0131072
ABCB10P3	0	0	0.0332088	0	0	0.0133657	0	0	0	0	0	0	0	0	0.0101189
ABCB10P4	0	0	0.0165258	0	0	0.0101902	0	0	0	0	0	0	0	0	0
ABCB11	0.00236396	0.0199376	0.0563433	0.00202125	0.0284985	0.0479582	0.00461945	0.015027	0.0616596	0.00843677	0.0288821	0.0610483	0.0106209	0.0438551	0.0654709
ABCB4	0.0843561	0.16795	0.281223	0.109188	0.200651	0.308853	0.115844	0.19399	0.273545	0.153327	0.184229	0.264325	0.122001	0.169992	0.238238
ABCB5	0.019144	0.134578	0.330939	0.0598077	0.120375	0.238822	0.0296264	0.0716757	0.261131	0.0228906	0.0585437	0.0873379	0.044616	0.126907	0.471345
ABCB6	0.0316874	0.06928	0.106988	0.027522	0.0532677	0.0863003	0.0285778	0.0559999	0.0832128	0.0385549	0.059445	0.0866339	0.0264231	0.0535315	0.06724
ABCB7	1.44134	1.90086	2.62303	1.36299	1.76171	2.48941	1.34862	1.8617	2.35162	1.12626	1.5101	2.20199	1.26134	1.56164	2.22944
ABCB8	1.59246	2.5251	3.75217	1.96136	3.08009	4.33415	1.63762	2.9351	4.50537	1.72172	2.47028	3.38498	1.06793	2.13639	3.72858
ABCB9	0.378556	0.542035	0.728628	0.252839	0.418233	0.772881	0.300192	0.546619	0.931397	0.433705	0.599212	0.911765	0.350978	0.610077	0.959972
ABCC1	5.06671	12.0923	16.4897	3.65502	7.38506	13.7599	4.2498	9.26341	12.5537	5.3891	7.99795	14.3826	5.42064	10.3825	13.0613
ABCC10	3.13936	4.74545	6.93171	2.14649	3.44085	5.33533	2.4487	3.67038	5.53525	2.57404	3.9413	5.65806	2.10704	3.21098	5.3965
ABCC11	0.0465163	0.127632	0.729219	1.09277	3.13024	8.83277	0.292895	1.32162	7.058	3.73276	9.22918	42.2139	0.979368	6.35958	10.6709
ABCC12	0	0.00120498	0.0118338	0.00750216	0.033975	0.140092	0.000777244	0.0113942	0.0889331	0.0362506	0.132972	0.913244	0.021869	0.0681208	0.315931
ABCC13	0	0.00281863	0.014255	0.00440874	0.0360885	0.18102	0.00149676	0.053191	0.846863	0	0.0023429	0.023184	0.000884109	0.00425577	0.19112
ABCC2	0.108724	0.20432	0.42292	0.0790391	0.138323	0.211662	0.0770962	0.111937	0.175303	0.22533	1.1912	3.65842	0.0934265	0.151251	0.383222
ABCC3	0.96083	1.8172	3.17669	1.12954	2.50784	3.76398	0.927062	1.38446	2.48405	1.61168	3.17374	6.10895	1.65829	2.22878	3.32171
ABCC4	0.866938	1.39266	2.95493	0.46433	0.772907	1.27841	0.619076	0.908066	1.30712	0.762863	1.24432	1.67937	0.82098	1.02344	1.3633
ABCC5	2.43368	3.86733	6.92993	2.15511	3.93426	6.43791	2.79135	5.16286	9.86181	1.56331	2.39837	4.75421	2.74234	3.74554	4.80884
ABCC5-AS1	0.130483	0.538535	0.794276	0.0770897	0.346937	0.761085	0.238759	0.571836	1.67058	0.0796237	0.435929	1.01452	0.0832007	0.438328	0.852024
ABCC6	0.0557003	0.157858	0.243173	0.151183	0.288376	0.561433	0.102557	0.276158	0.56553	0.18373	0.280119	0.554263	0.203175	0.339024	0.66322
ABCC6P1	0.0194425	0.0512069	0.135371	0.0514239	0.144215	0.249981	0.015852	0.0850781	0.371442	0.0875377	0.197369	0.564658	0.10778	0.235566	0.538165
ABCC6P2	0	0.160743	0.532269	0.14459	0.333184	0.66711	0.112803	0.331367	1.28957	0.014283	0.459126	0.799671	0.130334	0.618035	0.938238
ABCC8	0.000471599	0.00353671	0.0139562	0.0229103	0.136763	0.282879	0.0201438	0.0742099	0.226021	0.00944455	0.0216792	0.038128	0.0272534	0.0827687	0.193962
ABCC9	1.26687	2.55909	5.68739	1.47948	2.75086	4.82568	1.81242	2.81854	4.57596	1.42594	2.09843	3.8184	2.2714	3.65351	7.63744
ABCD1	10.6616	18.742	34.0994	7.33163	10.9169	19.1061	8.81907	15.3701	24.8441	12.9803	19.8667	27.0745	8.27819	14.0968	22.519
ABCD1P2	0	0	0	0	0	0	0	0	0	0	0	0	0	0	0
ABCD1P3	0	0	0	0	0	0	0	0	0	0	0	0	0	0	0
ABCD1P4	0	0	0	0	0	0	0	0	0	0	0	0	0	0	0
ABCD1P5	0	0	0	0	0	0	0	0	0	0	0	0	0	0	0
ABCD2	0.689374	1.58665	2.17628	0.336461	0.705364	1.10581	0.542942	0.912347	1.22803	0.647581	0.999629	1.79093	0.628025	0.891298	1.4644
ABCD3	7.82213	13.2912	19.7412	8.68375	13.6424	29.7556	10.0588	15.3162	25.0445	6.4234	9.4726	13.5269	7.90885	10.0621	12.9901
ABCD4	1.03696	1.90695	2.52421	1.34795	2.01572	2.81599	1.13873	1.78728	2.66757	1.00006	1.66292	2.48204	1.36106	2.21251	3.5396
ABCE1	8.27968	14.7924	22.4382	5.70382	8.1281	13.8195	6.9786	10.7055	14.606	8.33415	10.4519	13.3052	6.50381	9.2129	10.9466
ABCF1	12.9065	20.7225	28.9773	8.48049	11.6181	18.8601	9.40862	14.7342	19.3652	11.6714	17.0329	20.981	8.80804	13.6375	20.7664
ABCF2	15.0068	19.7683	30.5689	10.1167	14.3949	21.646	8.40378	14.5942	18.0124	11.9971	14.96	19.0439	7.19198	13.2167	17.1368
ABCF2P1	0.00389525	0.0569685	0.110367	0	0.0150587	0.0399137	0	0	0.0341384	0	0	0.0724044	0	0	0.0700806
ABCF2P2	0	0	0	0	0	0	0	0	0	0	0	0	0	0	0
ABCF3	4.01876	7.2982	9.84578	3.37253	5.99281	9.31701	4.02251	6.37416	8.44853	3.34144	5.20153	6.87519	3.2995	4.74715	7.39458
ABCG1	2.11745	3.4804	5.08052	3.54135	5.01562	7.60073	3.74758	5.41198	9.05806	2.77789	3.91451	5.88902	2.48834	4.05176	5.4931
ABCG2	0.264095	0.549471	1.07839	0.50788	0.888185	1.50674	0.381717	0.639865	0.943816	0.345954	0.42736	0.590338	0.671627	1.25785	1.83127
ABCG4	0.0153867	0.0417071	0.0983471	0.0106585	0.0307638	0.0814571	0.0167867	0.041091	0.0660273	0.00953133	0.0217717	0.0436134	0.00166684	0.0361855	0.0784176
ABCG5	0.00636282	0.0202253	0.0582636	0.00216951	0.0170989	0.0365324	0.00531233	0.0150656	0.0374378	0.00999376	0.0169875	0.0337632	0.0106432	0.0260571	0.0381946
ABCG8	0.0219372	0.0480118	0.0973102	0.0231402	0.0361641	0.0644923	0.0193891	0.0480141	0.0739758	0.0141024	0.0321692	0.0543762	0.024753	0.045914	0.0735644
ABHD1	0.197783	0.338481	0.593242	0.178168	0.308438	0.615774	0.20558	0.354413	0.495945	0.103046	0.186904	0.294826	0.167603	0.327094	0.501425
ABHD10	5.85161	8.15201	11.3873	5.02828	8.03969	12.6171	5.70669	7.95419	11.4283	4.19649	6.13777	8.44418	4.82649	7.288	9.4871
ABHD11	3.08087	4.41525	6.86114	3.14011	4.87032	7.45928	2.54627	4.88765	9.14613	3.50875	7.56225	11.5421	2.63054	3.96318	5.36158
ABHD11-AS1	0.964838	1.83201	2.61996	0.882625	1.69581	3.12016	0.821782	1.69985	3.63147	0.983799	1.61938	2.75199	0.567003	1.26342	2.84811
ABHD12	10.0326	17.2154	27.1177	11.4094	16.0363	18.8594	11.3499	15.3147	25.9749	10.1282	15.4937	21.2384	9.97053	12.4348	16.4376
ABHD12B	0.0380631	0.0802766	0.184128	0.0815192	0.144614	0.277295	0.0502406	0.102169	0.256819	0.0271162	0.0480853	0.110983	0.108808	0.238746	0.409405
ABHD13	6.06033	9.65664	14.2569	4.15184	7.43258	12.9269	5.12759	8.0089	10.7652	3.88821	5.29301	10.3095	7.0198	8.96022	12.3564
ABHD14A	0.625121	0.944927	1.61587	0.812584	1.34913	1.89327	0.535616	1.38558	2.07759	0.696104	1.07934	1.47674	0.412104	0.9831	2.13272
ABHD14A-ACY1	0	0.00235218	0.00659843	0.000347554	0.00211765	0.0040625	0.000133925	0.00297875	0.00679124	0.000401645	0.00174082	0.00503708	0.00262675	0.00557395	0.0110376
ABHD14B	1.71583	2.73929	4.46423	2.35555	4.145	5.88972	2.01668	3.89443	6.16892	1.90974	3.28077	4.59847	2.26258	3.72972	6.89921
ABHD15	6.09467	10.4661	17.6878	7.65509	14.1572	19.7403	10.1477	15.1394	22.6042	6.25645	10.3011	15.5426	9.83058	13.9838	18.1857
ABHD15-AS1	0	0	0.340504	0	0	0.0951007	0	0	0.116979	0	0	0.239316	0	0	0.0447137
ABHD16A	0.257477	0.361646	0.449785	0.202421	0.306961	0.43483	0.203509	0.30442	0.44669	0.205139	0.305483	0.391951	0.146661	0.277287	0.342455
ABHD16B	0	0	0	0	0	0	0	0	0	0	0	0	0	0	0
ABHD17A	6.66217	11.4628	17.7831	7.42966	11.4126	14.1136	5.84558	10.8976	16.3868	7.96032	10.3257	15.0538	7.17623	10.2359	17.6857
ABHD17AP1	0	0	0	0	0	0	0	0	0	0	0	0	0	0	0
ABHD17AP2	0	0	0	0	0	0	0	0	0	0	0	0	0	0	0
ABHD17AP3	0.399742	0.848145	1.28156	0.133332	0.307888	0.675791	0.20892	0.44787	1.01866	0.264783	0.526018	0.931946	0.0607312	0.310368	0.441026
ABHD17AP4	0.186468	0.364128	0.998996	0.0849899	0.188568	0.472028	0.0324465	0.169408	0.332085	0.11856	0.231535	0.446136	0.0244204	0.140291	0.320817
ABHD17AP5	0.299193	0.528326	1.04353	0.095842	0.390036	0.557112	0.140832	0.359081	0.631299	0.250905	0.505807	0.918707	0.173651	0.265786	1.01984
ABHD17AP6	0.117537	0.266948	0.384625	0.0657226	0.152833	0.27947	0.0573335	0.176074	0.324791	0.13099	0.246552	0.492959	0.0861862	0.235701	0.316105
ABHD17AP7	0	0	0	0	0	0	0	0	0	0	0	0	0	0	0
ABHD17AP8	0	0	0	0	0	0	0	0	0	0	0	0	0	0	0
ABHD17AP9	0	0	0	0	0	0	0	0	0	0	0	0	0	0	0
ABHD17B	8.0869	11.1304	16.5035	5.66662	7.19551	11.0308	5.81655	7.17355	8.81688	5.3799	8.41348	10.7457	6.60981	8.49457	10.7184
ABHD17C	4.0899	6.20898	10.9711	2.71692	5.21067	8.44347	3.49276	7.77567	10.7534	2.1288	3.71246	6.26004	3.12456	4.46526	5.77464
ABHD18	0.968735	1.46169	1.78538	0.841202	1.17649	1.90029	1.20906	1.46669	1.86472	0.972451	1.186	1.6663	0.994747	1.33487	1.80445
ABHD2	18.7631	32.0613	47.9248	22.7736	43.0627	62.9176	23.1467	44.9122	66.2154	14.0302	22.344	30.8295	16.1889	32.6966	46.5897
ABHD3	1.61578	2.70172	5.23076	1.67181	2.72613	4.50155	1.86782	3.12001	5.28879	1.39371	2.02334	3.50949	1.44999	1.99441	2.9739
ABHD4	3.76013	8.37865	13.4489	4.03959	7.93685	16.1253	4.43944	9.5586	16.854	3.63418	7.33426	12.3185	5.77447	9.43803	19.7955
ABHD5	1.8395	2.93493	5.28353	1.62752	2.44229	3.72857	1.89054	2.87183	3.83775	1.62556	2.82334	3.74697	1.52692	3.00551	4.00574
ABHD6	1.5733	2.38127	3.37921	1.33184	2.39583	3.58778	1.24014	2.29239	3.42323	1.5801	2.46512	4.2218	1.94362	2.5514	4.07249
ABHD8	7.66005	11.7865	20.8072	7.48687	10.8385	14.2628	6.62351	10.4921	17.2988	6.32394	9.15672	12.1633	5.35997	10.0945	17.2785
ABI1	3.06185	5.70914	8.62381	2.39515	3.52832	5.84933	3.09681	4.21868	5.48416	2.55341	3.7078	6.65652	2.89246	4.58432	5.49483
ABI1P1	0	0.0604783	0.188851	0	0.154891	0.383196	0	0.036758	0.170363	0	0.0402319	0.149119	0	0.0367306	0.190807
ABI2	1.51187	2.49716	4.09138	1.2339	2.06504	3.52813	1.49085	2.04555	3.2028	0.734438	1.13578	2.18293	1.68711	3.15594	3.88658
ABI3	5.02004	10.2679	16.6076	4.70293	7.93669	11.6529	4.69074	8.99144	13.7312	6.28115	8.44566	13.3057	6.0745	8.65281	15.493
ABI3BP	0.778887	2.02401	3.36336	0.517389	1.00895	2.42464	0.708491	1.42338	2.10487	0.426377	0.835702	2.05362	1.48248	2.07701	8.41025
ABITRAM	5.28847	10.6207	16.2941	4.22788	6.77613	12.3806	4.51966	8.32651	15.7565	4.31407	5.82647	10.9396	5.4334	7.38333	13.1685
ABITRAMP1	0	0	0	0	0	0	0	0	0	0	0	0	0	0	0
ABL1	19.6656	37.898	63.0787	20.6501	38.778	59.0806	22.886	36.1452	54.8671	20.7721	33.889	50.0717	26.4208	47.63	78.6637
ABL2	3.29199	5.3161	7.57743	2.47004	4.15647	6.17903	2.83667	4.06885	5.53926	2.07242	2.76941	4.78252	2.24763	5.51514	6.10146
ABLIM1	4.35552	8.44373	11.428	4.01918	6.34139	10.076	3.09077	5.78718	8.04144	4.01163	5.90812	8.84666	4.78179	9.33472	13.3015
ABLIM2	0.193729	0.405342	0.671881	0.197934	0.37144	0.605721	0.190177	0.355152	0.591424	0.128345	0.226099	0.322993	0.314965	0.485741	0.620289
ABLIM3	0.291068	1.0214	2.09147	1.12915	2.0951	4.55695	0.757571	2.05478	3.35426	0.533375	0.995554	2.34483	1.34846	2.65112	5.46762
ABO	0.162512	0.305457	0.597399	0.181634	0.340292	0.671537	0.0742109	0.189616	0.42212	0.0575802	0.103271	0.384931	0.543963	0.817443	1.20971
ABR	4.12523	7.32633	11.0585	4.13216	7.71511	11.6612	4.39809	7.36326	9.96771	3.94944	5.25523	8.13461	5.11632	7.97335	11.4446
ABRA	0.0192855	0.0703626	0.237794	0.00141419	0.0501377	0.102286	0.013446	0.0559348	0.140185	0.00849131	0.0434494	0.101848	0	0.0900219	0.229976
ABRACL	27.6723	36.0516	60.4948	14.3512	20.3069	28.5311	13.2375	24.862	32.9554	24.855	34.2731	44.1557	13.5951	20.8555	24.0791
ABRAXAS1	0.740711	1.13056	1.86044	0.662766	0.996443	1.69734	0.829627	1.13696	1.68973	0.561251	0.777419	1.19832	0.936354	1.26409	2.15986
ABRAXAS2	14.1113	20.546	34.1612	10.49	17.607	23.4414	14.2568	21.0862	24.6858	10.7093	14.3159	23.6897	12.4251	20.5779	22.6351
ABT1	19.3951	27.9659	37.8026	15.1922	21.9195	29.6674	14.234	22.1312	30.6117	16.5851	20.141	28.0486	17.5012	24.063	33.7578
ABT1P1	0	0.0533527	0.120627	0	0	0.123547	0	0	0.0677101	0	0.0300471	0.0965912	0	0	0.0571128
ABTB1	1.03934	2.40556	3.90173	0.943163	2.59766	4.6796	1.30513	2.54697	4.57576	0.664763	1.14973	2.40961	2.74697	3.83861	6.11021
ABTB2	5.58816	10.7991	22.6547	1.45636	2.64677	4.40935	2.02989	3.71736	6.15882	3.1538	6.08711	9.00178	1.92779	4.36505	6.26324
AC000003.1	0	0	0.145753	0	0	0.310416	0	0	0.294049	0	0	0.203348	0	0	0
AC000029.1	0	0	0	0	0	0	0	0	0	0	0	0	0	0	0
AC000032.1	0	0	0	0	0	0	0	0	0	0	0	0.0957875	0	0	0
AC000035.1	0	0	0	0	0	0	0	0	0	0	0	0	0	0	0
AC000036.1	0	0.0329799	0.146476	0	0.0115877	0.0518964	0	0	0.0220452	0	0.0084208	0.0441933	0	0.0392733	0.115561
AC000041.1	0	0	0	0	0	0	0	0	0	0	0	0	0	0	0
AC000050.1	0.317426	2.0172	5.56796	0.10019	1.94364	3.90166	0.115637	1.62592	6.09912	0	0.232276	1.6487	0.410328	5.00338	8.46073
AC000058.1	0	0.0231732	0.252913	0	0	0.0944816	0	0	0.0736741	0	0	0.0555063	0	0	0.0907212
AC000061.1	0	0	0	0	0	0	0	0	0	0	0	0	0	0	0
AC000065.1	0.482022	0.961887	1.98773	0.143435	0.366355	0.778422	0.22026	0.411311	0.675957	0.303307	0.525244	0.830777	0.393691	0.704803	0.920534
AC000065.2	0.416789	0.851787	2.00872	0.154729	0.315732	0.563544	0.181528	0.368125	0.550581	0.460506	0.613718	1.0537	0.258852	0.506216	0.753512
AC000067.1	0	0.108757	0.401095	0	0	0.146565	0	0	0.240356	0	0.13139	0.260234	0	0	0.206858
AC000068.1	0.410788	0.787827	1.07698	0.251874	0.610304	0.941423	0.295849	0.615296	1.16913	0.350706	0.599585	1.01188	0.132713	0.406909	0.726056
AC000068.2	0.240133	0.457013	0.793047	0.0644972	0.282582	0.488478	0.0882576	0.231029	0.590195	0.196113	0.321765	0.544732	0	0.368777	0.702696
AC000068.3	0	0	0	0	0	0	0	0	0	0	0	0	0	0	0
AC000072.1	0	0.0430801	0.183983	0	0	0.0895179	0	0	0.0410398	0	0.0386167	0.133379	0	0	0.0402671
AC000077.1	0	0	0	0	0	0	0	0	0	0	0	0	0	0	0
AC000078.1	0.84687	1.56305	2.32657	0.651345	1.10846	2.17803	0.408869	1.07504	2.08299	0.642238	0.924979	1.32239	0.104791	1.24202	1.77348
AC000081.1	0	0	0	0	0	0	0	0	0	0	0	0.224934	0	0	0
AC000082.1	0.13638	0.347177	0.602326	0.0540748	0.211803	0.587438	0.0092825	0.174374	0.485344	0.0711305	0.141035	0.295567	0	0.437562	1.16459
AC000085.1	0.0764892	0.239565	0.502805	0.17365	0.327479	0.539595	0.0348583	0.183044	0.544975	0	0.190082	0.416256	0.331269	0.727702	1.0499
AC000089.1	1.46659	3.03272	5.06757	1.2076	2.01387	4.10751	1.25762	2.298	3.68293	0.916667	1.97868	3.36595	1.08725	2.47557	3.55524
AC000093.1	0.056501	0.133061	0.267265	0.094449	0.207403	0.345917	0.0582095	0.159507	0.435981	0.0352944	0.124669	0.258657	0.117614	0.240152	0.362226
AC000095.1	0	0	0	0	0	0	0	0	0	0	0	0	0	0	0
AC000095.2	0	0	0	0	0	0	0	0	0	0	0	0	0	0	0
AC000095.3	0.101166	0.229217	0.583848	0.0208811	0.220921	0.395612	0.0236404	0.201949	0.457079	0.0658096	0.216559	0.47402	0.0337502	0.17497	0.371587
AC000099.1	0	0	0	0	0	0	0	0	0.00842682	0	0	0	0	0	0.00210295
AC000111.1	0	0	0	0	0	0	0	0	0	0	0	0	0	0	0
AC000111.2	0	0	0	0	0	0	0	0	0	0	0	0	0	0	0
AC000113.1	0	0	0	0	0	0	0	0	0	0	0	0	0	0	0
AC000120.1	0.57136	0.848754	1.42682	0.408859	0.580529	1.01102	0.333414	0.599155	1.19625	0.372591	0.615212	1.1011	0.362365	0.533307	1.24249
AC000120.2	0	0	0	0	0	0	0	0	0	0	0	0	0	0	0
AC000120.3	0	0	0	0	0	0	0	0	0	0	0	0	0	0	0
AC000123.1	1.34639	2.32752	3.66353	1.14303	2.03384	3.52476	1.28253	2.17994	3.21022	1.00801	1.80361	2.88288	0.73494	1.45713	2.08345
AC000123.2	0.203527	0.619153	1.18878	0.065093	0.334492	0.71302	0.0601976	0.363279	0.857256	0.258031	0.488429	1.03139	0.390529	0.595297	0.826569
AC000123.3	0.625983	0.866502	1.33806	0.330817	0.784889	1.21934	0.515366	0.818804	1.19799	0.324653	0.600499	0.9952	0.52533	0.979156	1.31175
AC000124.1	0	0	0.0454261	0	0	0.149377	0	0.0194406	0.0882265	0	0.0154161	0.124353	0	0	0.0919453
AC000362.1	0	0	0	0	0	0	0	0	0	0	0	0	0	0	0
AC000367.1	0	0	0	0	0	0	0	0	0.00827856	0	0	0.0170276	0	0	0
AC000372.1	0	0	0	0	0	0	0	0	0	0	0	0	0	0	0
AC000374.1	0	0	0	0	0	0.0144371	0	0	0.0156608	0	0	0.0140258	0	0	0
AC000403.1	0.221213	0.670648	1.03787	0.185517	0.447004	0.945783	0.180842	0.475405	0.782193	0.0841982	0.282318	0.543654	0.289765	0.632173	1.5735
AC001226.1	0.0679663	0.237489	0.71624	0.0292228	0.181007	0.57156	0	0.248833	0.464538	0.0436286	0.274194	0.533191	0	0.110669	0.447969
AC002044.1	0	0.224846	0.649205	0	0	0.468969	0	0.231183	0.794056	0	0.156131	0.701537	0	0	0.219481
AC002044.2	0.113181	0.494994	0.7143	0.118272	0.426161	0.794175	0.239532	0.51296	0.863218	0.310443	0.466502	0.83428	0.295261	0.536714	1.22316
AC002044.3	0.141707	0.371776	0.942632	0	0.206733	0.578872	0.0667049	0.326059	0.665393	0.0578967	0.179266	0.49394	0	0.327004	0.898781
AC002056.1	0.0777655	0.266019	0.736202	0.00560973	0.142003	0.326176	0.0628142	0.177737	0.353902	0.0247581	0.146089	0.343953	0.0517301	0.247699	0.444791
AC002056.2	0	0	0.244977	0	0	0.0550706	0	0	0	0	0	0	0	0	0.0260542
AC002057.1	0	0	0	0	0	0	0	0	0	0	0	0	0	0	0
AC002057.2	0	0	0	0	0	0	0	0	0	0	0	0	0	0	0
AC002059.1	0.0694005	0.326361	0.721413	0	0.062323	0.499073	0	0.221712	0.670944	0.0535772	0.157787	0.591593	0	0.0199768	0.25113
AC002059.3	0.144242	0.297753	0.437048	0.132608	0.23863	0.335414	0.0935959	0.191808	0.439196	0.183243	0.324942	0.447216	0.143945	0.189043	0.363803
AC002064.1	0	0.0914042	0.268066	0.102471	0.483391	1.67595	0.0272563	0.178391	0.542133	0	0.100171	0.175413	0.0584997	0.511548	1.23613
AC002064.2	1.14134	1.83736	3.34731	2.45587	4.59434	11.7121	2.12118	2.85374	5.71321	1.06116	1.61812	2.65057	1.55683	5.21734	9.33556
AC002064.3	0.174707	0.41039	0.76354	0	0.143619	0.76037	0	0	0.279382	0	0.103826	0.353685	0	0	0.267627
AC002066.1	0.0468144	0.12766	0.283747	0	0.0851448	0.206787	0	0.0384851	0.125325	0	0.102803	0.154402	0.0988291	0.222949	0.30535
AC002066.2	0	0	0	0	0	0	0	0	0	0	0	0	0	0	0
AC002069.1	0	0	0.0167362	0	0.00187282	0.0374963	0	0.00165288	0.0334789	0	0	0.0149117	0	0	0.00977354
AC002069.2	0	0	0	0	0	0	0	0	0	0	0	0	0	0	0
AC002069.3	0	0	0	0	0	0	0	0	0	0	0	0	0	0	0
AC002070.1	0.0662418	0.168225	0.237104	0.0492136	0.135453	0.300407	0.0904224	0.177791	0.274712	0.0907192	0.243981	0.323392	0.0540922	0.134444	0.285941
AC002072.1	0	0.0141041	0.0875514	0	0	0.0126657	0	0	0.0290693	0	0	0.0441787	0	0	0.00430007
AC002074.1	0.502009	1.09638	2.58374	1.18787	2.26964	3.41161	0.998565	1.60761	3.92393	1.10812	1.48422	2.43138	1.24505	1.64607	2.90393
AC002074.2	0	0	0.0501713	0	0.0289474	0.142205	0	0	0.119126	0	0	0.0359927	0	0.0288504	0.235947
AC002075.1	0	0	0.379387	0	0	0	0	0	0.442741	0	0	0.553231	0	0	0
AC002075.2	0	0.79956	1.83781	0	0.441817	1.28566	0	0.507325	1.54117	0	0.293235	1.30644	0.0981427	0.991495	1.91029
AC002076.1	0	0	0.208144	0	0.0283675	0.403269	0	0	0.390721	0	0.169837	0.418651	0	0	0.0735187
AC002076.2	0	0	0	0	0	0	0	0	0	0	0	0	0	0	0
AC002090.1	0	0	0	0	0	0	0	0	0	0	0	0	0	0	0
AC002091.1	0.81068	2.3997	5.44107	0.485362	1.65812	3.70428	0.753733	2.3633	3.91104	0.591062	0.912347	2.53969	1.16872	1.64646	3.15269
AC002091.2	0.987959	2.77419	5.70863	1.20988	2.10853	3.80021	1.54878	2.90211	4.50857	1.08141	1.7762	3.9111	1.06813	2.48639	4.65692
AC002094.1	0	0	0	0	0	0	0	0	0	0	0	0	0	0	0
AC002094.2	0	0	0	0	0	0	0	0	0	0	0	0	0	0	0
AC002094.3	0	0	0	0	0	0	0	0	0	0	0	0	0	0	0
AC002094.4	0	0.20029	0.681972	0	0.149713	0.820673	0	0.43434	1.01491	0	0.117015	0.612791	0.133748	0.484254	1.40748
AC002094.5	0	0.124521	0.340334	0	0.0968436	0.447715	0	0.0921206	0.555292	0	0.0591836	0.323165	0.0457568	0.269277	0.564661
AC002101.1	0	0	0	0	0	0	0	0	0	0	0	0	0	0	0
AC002115.1	0	0	0	0	0	0	0	0	0	0	0	0	0	0	0
AC002116.1	0	0	0	0	0	0	0	0	0	0	0	0	0	0	0
AC002116.2	0.455907	0.701168	1.17412	0.279334	0.575447	1.11383	0.361928	0.772219	1.16881	0.278218	0.519482	0.857811	0.317248	0.523851	1.01236
AC002127.1	0	0	0	0	0	0	0	0	0	0	0	0	0	0	0
AC002128.1	1.7486	2.93181	3.86914	1.68218	3.00966	5.61645	1.92011	3.20628	5.92263	1.25375	2.02618	3.0045	1.32989	1.989	2.93234
AC002128.2	0.52772	0.851638	1.87546	0.41121	0.745384	2.05205	0.407746	1.16351	1.78015	0.320799	0.875185	1.50293	0.263586	0.761083	1.14256
AC002306.1	0.0729822	0.22915	0.448334	0	0.122146	0.400726	0.0239327	0.13988	0.337155	0.0157452	0.235085	0.67021	0	0.0383247	0.328504
AC002310.1	0.321878	0.550978	1.23539	0.288115	0.423052	0.833237	0.197224	0.45257	0.801202	0.203385	0.313749	0.586652	0.31173	0.464047	0.820013
AC002310.2	0	0.00658201	0.0311365	0	0	0.0168331	0	0	0.0256726	0	0	0.0272498	0	0	0.0142856
AC002310.3	0.243707	0.487955	0.963962	0.114575	0.384479	0.816606	0.0901208	0.410926	0.80767	0.0831832	0.286276	0.579057	0	0.143903	0.40548
AC002310.4	0	0	0	0	0	0	0	0	0	0	0	0	0	0	0
AC002310.5	1.72858	3.09486	4.41606	2.78724	4.62751	6.96948	2.37473	4.46396	7.3521	1.5056	2.36398	3.45049	2.44794	4.69626	6.77674
AC002347.1	0.0115528	0.199549	0.467189	0	0.112891	0.327819	0	0.0673544	0.376838	0	0.109987	0.345134	0.201555	0.384232	0.509544
AC002347.2	0.188723	0.559157	1.53083	0	0.107858	1.03765	0	0.21169	0.945284	0	0.540853	0.999662	0	0.33914	0.671163
AC002350.1	0.648085	0.989496	1.58041	0.452265	0.7543	1.27538	0.596573	0.89675	1.55744	0.412124	0.572563	1.13389	0.709263	1.04102	1.65913
AC002351.1	0	0	0	0	0	0	0	0	0	0	0	0	0	0	0
AC002366.1	0	0.11696	0.310142	0.0308669	0.22876	0.491617	0	0.0659938	0.230573	0	0.0690136	0.139951	0.0319846	0.351242	0.794398
AC002367.1	0	0.0896014	0.388716	0	0	0.353838	0	0	0.140643	0	0	0.11418	0	0	0
AC002368.1	0	0	0	0	0	0	0	0	0	0	0	0	0	0	0
AC002375.1	0	0	0	0	0	0	0	0	0	0	0	0	0	0	0
AC002377.1	0.22451	0.364526	0.707391	0.00495566	0.161193	0.353471	0.0419932	0.133811	0.336702	0.0894138	0.17016	0.350319	0.147342	0.380378	0.580252
AC002378.1	0	0	0.0626082	0	0	0.0210263	0	0	0	0	0	0.0634889	0	0	0.0778441
AC002381.1	0.409313	1.01364	2.30179	0.104159	0.824242	1.58994	0.115161	0.705346	1.42792	0.15807	0.502602	1.25978	0	0.344255	1.18152
AC002383.1	0	0	0.00400041	0	0.00570199	0.0267157	0	0.00699406	0.050711	0	0	0.00764405	0	0.00449791	0.00994968
AC002386.1	0	0	0	0	0	0	0	0	0	0	0	0	0	0	0
AC002395.1	0	0.333067	0.687451	0	0.443388	0.873428	0	0.126717	0.659541	0	0.254609	0.888242	0	0	0.904221
AC002398.1	0	0	0.132256	0	0	0.148522	0	0	0.199276	0	0	0	0	0	0.0922197
AC002398.2	0	0	0	0	0	0	0	0	0	0	0	0	0	0	0
AC002400.1	0.763047	1.42481	2.76444	0.693445	1.30268	2.69798	0.899842	1.5233	3.1541	0.462936	0.975419	1.51002	0.545963	0.952762	1.48247
AC002401.1	0.102181	0.280643	0.772863	0.136477	0.379582	0.807486	0.0929236	0.372193	0.972841	0.0584944	0.541848	1.15569	0.023716	0.333972	0.928252
AC002401.2	0.0169126	0.239254	0.636267	0	0.272774	0.868699	0.0528578	0.245285	0.692938	0	0.233042	0.401722	0	0.254334	0.4593
AC002401.3	0.0489684	0.169916	0.439541	0	0.157289	0.634174	0	0.136527	0.464541	0.042764	0.124434	0.41986	0	0.28487	0.685073
AC002401.4	0	0.0259571	0.189897	0	0.0529938	0.144003	0	0	0	0	0	0.0512935	0	0	0
AC002407.1	0	0	0.00895604	0	0	0.0408878	0	0	0.0301491	0	0	0.0255435	0	0	0.010188
AC002428.1	0	0	0	0	0	0	0	0	0	0	0	0	0	0	0
AC002428.2	0	0	0	0	0	0	0	0	0	0	0	0	0	0	0
AC002429.1	0	0.326235	0.997283	0	0.395567	1.12433	0	0	0.420316	0	0	0.302379	0	0	0
AC002429.2	0.0637143	0.112409	0.254777	0.0547185	0.0896777	0.206844	0.0272382	0.0847127	0.156838	0.0310005	0.0666151	0.0967263	0.0190565	0.0522963	0.173605
AC002451.1	0.0194644	0.041958	0.109525	0.0297713	0.0631867	0.103918	0.0130136	0.0343439	0.0697674	0.0154959	0.0222254	0.0490549	0.0495114	0.124844	0.211763
AC002451.2	0	0	0	0	0	0	0	0	0	0	0	0	0	0	0
AC002454.1	0	0.0383946	0.170939	0	0.00675793	0.0630737	0	0	0.0290231	0	0	0.0609271	0	0.0450148	0.270826
AC002456.1	0.0516119	0.115334	0.252724	0.0797154	0.16321	0.305658	0.0330438	0.145714	0.254957	0.0656753	0.117806	0.154776	0.0906797	0.152943	0.400006
AC002456.2	0	0	0	0	0	0	0	0	0	0	0	0	0	0	0
AC002458.1	0.12304	0.338229	0.548041	0.189921	0.362955	0.699934	0.107184	0.261488	0.493919	0.183445	0.259879	0.41555	0.106065	0.279463	0.809028
AC002460.1	0	0	0	0	0	0	0	0	0	0	0	0	0	0	0
AC002460.2	0.0256026	0.0748697	0.156437	0.0094532	0.0366795	0.0758701	0.00123657	0.0283299	0.0724109	0.0279994	0.0546349	0.110752	0.0264565	0.0797243	0.271506
AC002463.1	0.0108484	0.0228331	0.0445477	0.00535679	0.0126187	0.0254231	0.00785894	0.0124359	0.0279431	0.00837349	0.0133035	0.0216726	0.00562842	0.0102715	0.0181993
AC002464.1	0	0	0.0404257	0	0	0	0	0	0	0	0	0.0228989	0	0	0.0215081
AC002465.1	0	0	0.104779	0	0	0.195722	0	0	0.323625	0	0.0539145	0.22105	0	0	0.209391
AC002467.1	0.183855	0.296956	0.380983	0.183587	0.264909	0.379803	0.210817	0.270767	0.3824	0.12574	0.192865	0.325677	0.222019	0.339746	0.507112
AC002470.1	0.591482	1.1358	2.57766	0.46632	1.2676	1.65017	0.543999	1.18225	2.30312	0.532824	0.857684	1.69128	0.292128	0.769633	1.9164
AC002470.2	0	0	0.00992119	0	0	0	0	0	0	0	0	0	0	0	0
AC002472.1	0	0.0343879	0.112039	0	0	0.0368337	0	0	0.0755591	0	0.0283836	0.118953	0	0	0.0930215
AC002472.2	0	0	0	0	0	0	0	0	0	0	0	0	0	0	0
AC002472.3	0	0	0	0	0	0	0	0	0.0498447	0	0	0	0	0	0
AC002472.4	0	0	0	0	0	0	0	0	0	0	0	0	0	0	0
AC002477.1	0	0	0	0	0	0	0	0	0	0	0	0	0	0	0
AC002480.1	0.0414042	0.106618	0.22911	0	0.0657639	0.161443	0	0.0433057	0.117794	0.0455769	0.0978663	0.196558	0	0.0580496	0.18276
AC002480.2	0.103649	0.231947	0.547932	0.0447212	0.142803	0.282066	0.0304037	0.123634	0.294035	0.0542828	0.173955	0.267899	0.126565	0.334481	0.783942
AC002485.1	0	0	0	0	0	0	0	0	0	0	0	0	0	0	0
AC002486.1	0	0	0	0	0	0	0	0	0	0	0	0	0	0	0
AC002486.2	0	0	0	0	0	0	0	0	0	0	0	0	0	0	0
AC002487.1	0	0	0	0	0	0	0	0	0	0	0	0	0	0	0
AC002504.1	0	0.0406067	0.191757	0	0	0.0553269	0	0	0	0	0	0.0432766	0	0	0.136084
AC002511.1	0	0.109664	0.27318	0	0.0699148	0.300936	0	0.0626096	0.169061	0.0257155	0.230007	0.856134	0	0.0167229	0.142537
AC002511.2	0	0	0.0506357	0	0	0.0851414	0	0	0.0758411	0	0.0668238	0.326333	0	0	0.0931972
AC002519.1	0.00872385	0.0229964	0.0983914	0.0093519	0.0647713	0.136786	0	0.0386984	0.138978	0.0125485	0.0441774	0.112185	0	0.0571392	0.148025
AC002519.2	0.012662	0.0558516	0.102862	0	0.0184895	0.0660174	0	0.0115473	0.0368427	0	0.0127011	0.0771961	0	0.0100357	0.0664396
AC002524.1	0.115213	0.318233	0.82086	0	0.104946	0.354212	0	0.125376	0.313879	0.0549739	0.154364	0.413626	0.0721304	0.109326	0.598849
AC002525.1	0.141711	0.25965	0.737332	0.293459	0.545562	0.984146	0.143614	0.683953	1.20677	0.0741571	0.313422	0.791743	0.19233	0.545977	0.997273
AC002529.1	0	0	0	0	0	0	0	0	0	0	0	0	0	0	0
AC002539.2	0	0	0	0	0	0	0	0	0	0	0	0	0	0	0
AC002540.1	0.0159719	0.112218	0.294391	0	0.0230633	0.15212	0	0.0279179	0.0821062	0	0.0686094	0.166913	0	0.036276	0.233313
AC002542.1	0	0.52103	1.37797	0	0.341997	1.36148	0	0.154454	0.888537	0	0.127817	0.54459	0	0.474807	3.29583
AC002543.1	0.361513	0.617496	1.0713	0.268637	0.436971	1.00284	0.276867	0.603612	1.04358	0.318368	0.461483	0.93762	0.300011	0.528476	1.24895
AC002545.1	0	0	0.179738	0	0	0	0	0	0	0	0	0	0	0	0.107517
AC002546.1	0.064844	0.263454	1.18893	0.165371	0.46226	1.04861	0.0774267	0.297857	0.607924	0.120129	0.254976	0.617891	0.259083	1.24873	2.35258
AC002550.1	0	0.0431697	0.0917451	0	0.0162069	0.111357	0	0.0131467	0.0962281	0	0.0140657	0.114932	0	0.0122758	0.0659844
AC002550.2	0.341129	0.721831	1.35635	0.194298	0.747341	1.45145	0.096405	0.742638	1.21882	0.228729	0.603818	0.902236	0.17847	0.653959	1.58037
AC002551.1	0.0763648	0.24239	0.495385	0.260706	0.740666	1.34584	0.126922	0.510023	0.934963	0.151541	0.315401	0.572272	0	0.448796	0.619265
AC002553.1	0.459994	0.845616	1.45943	0.311438	1.20346	1.91264	0.479307	0.855188	1.64624	0.443243	0.674904	1.25419	0.4725	0.709376	1.8431
AC002553.2	0.625197	1.14512	2.74886	0.338094	0.898656	2.05803	0.440238	1.31071	2.52335	0.272544	0.706402	1.69479	0.594088	0.922471	2.36225
AC002558.1	0.998485	1.89219	2.89501	1.10529	1.43315	2.5137	0.922498	1.67136	2.69813	0.706423	1.30324	2.05557	0.802141	1.3835	2.51463
AC002558.2	0.368519	0.801038	1.37091	0.293825	0.642103	1.57415	0.294824	0.693872	1.3786	0.294582	0.602581	0.885027	0.176444	0.506376	0.923673
AC002558.3	0.293289	0.647756	1.11633	0.264615	0.518281	1.36876	0.32546	0.577098	1.23671	0.245173	0.422172	0.809172	0.282561	0.569197	0.91594
AC002563.1	0	0.0773741	0.354412	0	0	0.101631	0	0	0.246927	0	0	0.167224	0	0	0.0082033
AC002978.1	0	0	0	0	0	0	0	0	0	0	0	0	0	0	0
AC002979.1	0	0	0	0	0	0	0	0	0	0	0	0	0	0	0
AC002981.1	0	0	0	0	0	0	0	0	0	0	0	0	0	0	0
AC002984.1	0	0.0694103	0.377246	0	0.0521998	0.377797	0	0.047728	0.330129	0	0.0481977	0.279662	0	0.0269132	0.344152
AC002985.1	0	0	0	0	0	0	0	0	0	0	0	0	0	0	0
AC002992.1	0	0	0	0	0	0	0	0	0	0	0	0	0	0	0
AC002994.1	0	0	0	0	0	0	0	0	0	0	0	0	0	0	0
AC002996.1	0	0	0	0	0	0	0	0	0	0	0	0	0	0	0
AC003001.1	0	0	0	0	0	0	0	0	0	0	0	0	0	0	0
AC003001.2	0	0	0	0	0	0	0	0	0	0	0	0	0	0	0
AC003002.1	0	0	0	0	0	0	0	0	0	0	0	0	0	0	0
AC003002.2	0	0.0685545	0.199275	0	0.0651591	0.248813	0	0.0655578	0.236533	0	0	0.171313	0	0.0503875	0.142952
AC003002.3	0.0717484	0.132195	0.315491	0.0713882	0.193087	0.369755	0.0759946	0.226555	0.325607	0.0648291	0.109815	0.274199	0.0478355	0.111337	0.233454
AC003005.1	0	0	0	0	0	0	0	0	0	0	0	0	0	0	0
AC003005.2	0	0.0118069	0.0776683	0	0.0131864	0.153234	0	0	0.104382	0	0.0219786	0.0565615	0	0	0.0805015
AC003006.1	0	0.0613222	0.158385	0	0.038372	0.0992338	0	0	0.0304991	0	0.0152763	0.0849816	0	0	0.034446
AC003009.1	0	0	0	0	0	0	0	0	0	0	0	0	0	0	0.00539313
AC003035.1	0	0	0.136975	0	0	0.108089	0	0	0.0630215	0	0	0.0577154	0	0	0.0747537
AC003035.2	0	0	0.146997	0	0	0.132432	0	0	0.132806	0	0	0.0503381	0	0.038417	0.0996496
AC003043.1	0	0	0.0990487	0	0	0	0	0	0.0791256	0	0	0	0	0	0
AC003043.2	0	0	0	0	0	0	0	0	0.00824468	0	0	0	0	0	0
AC003044.1	0	0	0	0	0	0	0	0	0	0	0	0	0	0	0
AC003045.1	0	0	0	0	0	0	0	0	0	0	0	0	0	0	0
AC003070.1	0.387109	0.748907	1.12745	0.107313	0.515487	0.853458	0.126642	0.511213	0.964218	0.330056	0.506433	1.04602	0.0844682	0.318821	1.07053
AC003070.2	0	0	0	0	0	0	0	0	0	0	0	0	0	0	0
AC003070.7	0	0	0	0	0	0	0	0	0	0	0	0	0	0	0
AC003071.1	0	0	0.0729001	0	0	0.0434104	0	0	0	0	0	0	0	0.0111535	0.128732
AC003071.2	0	0	0	0	0	0	0	0	0	0	0	0	0	0	0
AC003072.1	1.69527	2.6579	4.14321	1.75819	2.83812	4.23559	1.45608	3.38179	4.40267	1.48184	2.66741	3.83214	2.26053	3.62257	4.60402
AC003077.1	0.0873834	0.165174	0.295114	0.100862	0.163209	0.339321	0.0751753	0.130043	0.251986	0.0871159	0.165539	0.264628	0.151567	0.247433	0.330796
AC003080.1	0.344636	0.716757	1.21394	0.583246	0.884809	1.55481	0.214944	0.774918	1.29636	0.611088	0.872711	1.45605	0.261908	1.04935	1.80751
AC003084.1	0	0	0	0	0	0.0687495	0	0	0	0	0	0	0	0	0
AC003086.1	1.00617	2.23801	4.08845	0.782839	1.4787	2.67668	0.348249	1.08659	2.22711	0.182024	0.503719	1.09231	0.582714	1.73223	3.61427
AC003087.1	0	0	0	0	0	0	0	0	0	0	0	0	0	0	0
AC003092.1	0	0	0.149834	0	0	0	0	0	0.0176026	0	0	0.0215278	0	0	0.0661112
AC003092.2	0	0	0	0	0	0	0	0	0	0	0	0	0	0	0
AC003093.1	0.0224197	0.100593	0.270006	0	0.0272478	0.133394	0	0.0373868	0.144292	0.022712	0.0652343	0.145762	0	0.0383573	0.0646993
AC003098.1	0	0	0	0	0	0	0	0	0	0	0	0	0	0	0
AC003101.1	0.267632	0.922168	1.78295	0.336802	0.90933	2.23415	0.474372	1.32941	2.59073	0.573913	1.29577	1.76705	0.457215	1.31414	2.47634
AC003101.2	0.759304	1.74702	3.05397	0.846633	1.8403	3.80594	0.881873	2.42463	4.35694	1.10542	2.18581	3.84523	1.99683	3.19204	4.66034
AC003101.3	0	0	0	0	0	0	0	0	0	0	0	0	0	0	0
AC003102.1	0.512645	1.2966	1.87273	0.701344	1.35218	2.73883	0.787554	1.89145	3.35639	0.358124	0.728522	1.5418	0.653804	1.6301	2.14301
AC003112.1	0.101887	0.390403	0.693974	0.181332	0.414919	0.82882	0.107338	0.244985	0.525149	0.0401534	0.11019	0.2906	0.246487	0.584781	1.8664
AC003658.1	0	0	0	0	0	0	0	0	0	0	0	0	0	0	0
AC003659.1	0	0	0	0	0	0.0382448	0	0	0	0	0	0	0	0	0
AC003665.1	0.609418	1.06611	1.5414	0.634332	1.08466	1.7938	0.648061	1.16776	1.91615	0.543639	0.84021	1.12899	0.771527	1.17641	2.17469
AC003666.1	0	0	0.067934	0	0	0	0	0	0	0	0	0.0523752	0	0	0.0134554
AC003669.1	0	0.0505966	0.109262	0	0	0.0641308	0	0	0.0456202	0	0	0.0384875	0	0	0.0157016
AC003681.1	0.311841	0.493027	0.73291	0.214266	0.410907	0.734747	0.260224	0.493516	0.719657	0.268311	0.381686	0.595764	0.347467	0.573521	0.713728
AC003682.1	0	0.108061	0.335394	0	0.103611	0.38139	0	0.0539481	0.314592	0	0.0467372	0.319893	0	0.179814	0.590885
AC003684.1	0	0	0	0	0	0	0	0	0	0	0	0	0	0	0
AC003685.1	0	0	0	0	0	0	0	0	0	0	0	0	0	0	0
AC003685.2	0	0	0	0	0	0	0	0	0	0	0	0	0	0	0
AC003686.1	0	0	0	0	0	0	0	0	0	0	0	0	0	0	0
AC003687.1	0	0	0	0	0	0	0	0	0	0	0	0	0	0	0
AC003688.1	0	0	0	0	0	0	0	0	0	0	0	0	0	0	0
AC003688.2	0	0	0	0	0	0	0	0	0	0	0	0	0	0	0
AC003950.1	0	0	0	0	0	0	0	0	0	0	0	0	0	0	0
AC003956.1	0.271628	0.754301	1.75891	0.133664	0.732352	1.34646	0.203186	0.733733	1.59397	0.203523	0.485226	1.10685	0.0401501	0.420131	1.00284
AC003957.1	0.123433	0.352683	0.700864	0.140317	0.395013	0.643318	0.180325	0.312778	0.79791	0.168747	0.314951	0.632806	0.261341	0.446862	0.739762
AC003958.1	0	0	0	0	0	0	0	0	0	0	0	0	0	0	0
AC003958.2	0	0.00557936	0.0293473	0	0	0.0166458	0	0	0.00451662	0	0	0	0	0	0.0123355
AC003965.1	0	0.0272064	0.0879275	0	0.0395387	0.112557	0.0094046	0.0604898	0.121177	0	0.0121063	0.0467431	0	0.0352935	0.0939522
AC003965.2	0.206795	0.523181	1.18715	0.303491	0.783706	1.60992	0.0891255	0.708562	1.5213	0.335359	0.852052	1.61835	0	0.499564	1.44075
AC003968.1	0	0	0	0	0	0	0	0	0	0	0	0	0	0	0
AC003973.1	0	0	0.00213219	0	0	0.00114885	0	0	0.00120984	0	0	0	0	0	0
AC003973.2	0	0	0.0221062	0	0.0140338	0.0517332	0	0.0140013	0.0802082	0	0	0.0133353	0	0	0.0440302
AC003975.1	0	0	0	0	0	0	0	0	0	0	0	0	0	0	0
AC003982.1	0	0	0.141325	0	0	0.0534132	0	0.0310416	0.136837	0	0	0	0	0.0172709	0.132349
AC003984.1	0	0	0	0	0	0	0	0	0	0	0	0	0	0	0
AC003985.1	0	0	0	0	0	0	0	0	0	0	0	0	0	0	0
AC003986.1	0	0	0.0217196	0	0	0.010727	0	0	0	0	0	0.0154101	0	0	0
AC003986.2	0.10583	0.384282	0.815804	0.12993	0.262652	0.481764	0.115581	0.281144	0.502855	0.178671	0.297119	0.51579	0.512107	0.681255	0.985163
AC003986.3	0	0.100518	0.438536	0	0.0502624	0.183528	0	0.035156	0.127238	0	0.0434548	0.215182	0.0160391	0.0825259	0.416006
AC003988.1	0	0	0	0	0	0	0	0	0	0	0	0	0	0	0
AC003989.1	0.91179	1.70888	3.26023	1.1154	1.80202	3.36601	0.662602	1.59646	3.58552	0.823926	1.53712	2.26426	1.48026	1.97373	3.13801
AC003989.2	1.17697	2.1212	3.99236	1.01888	2.07343	4.18736	0.420059	1.39701	2.7884	0.43725	1.36099	2.6293	0.297407	1.10267	4.64376
AC003991.1	0.0598636	0.123261	0.254768	0.074697	0.197167	0.374994	0.0526531	0.117855	0.31962	0.0728053	0.14501	0.220307	0.137606	0.290159	0.359837
AC003991.2	0.286541	0.435768	0.799963	0.251921	0.686664	1.41054	0.245921	0.554215	0.979973	0.111683	0.382422	0.775551	0.328585	0.621994	1.00495
AC003992.1	0	0	0.115045	0	0	0.0846839	0	0	0.131431	0	0	0.0332331	0	0	0.0879232
AC004000.1	0.276233	0.849204	1.76233	0.0864821	0.435696	1.25496	0.0776468	0.538037	1.157	0.139705	0.522856	1.0667	0.0839914	0.67607	1.00722
AC004004.1	0	0.133658	0.341489	0	0.145097	0.779923	0	0	0.524855	0	0	0.236051	0	0.12201	0.599206
AC004006.1	0	0	0	0	0	0	0	0	0	0	0	0	0	0	0
AC004009.1	0	0	0	0	0	0	0	0	0	0	0	0	0	0	0
AC004009.2	0	0	0	0	0	0	0	0	0	0	0	0	0	0	0
AC004009.3	0	0	0	0	0	0	0	0	0	0	0	0	0	0	0
AC004012.1	0	0	0.126994	0	0	0.079526	0	0	0	0	0	0.112001	0	0	0.120634
AC004014.1	0	0	0	0	0	0	0	0	0	0	0	0	0	0	0
AC004014.2	0	0	0.00677812	0	0	0.0107769	0	0	0.0138154	0	0	0.00726795	0	0	0
AC004016.1	0	0	0.349995	0	0	0	0	0	0.322566	0	0	0.382167	0	0	0.098033
AC004019.18	0	0	0	0	0	0	0	0	0	0	0	0	0	0	0
AC004022.1	0	0.0311325	0.315847	0	0	0.132461	0	0.02864	0.25175	0	0.0297356	0.282994	0	0.121456	0.223344
AC004022.2	0	0	0.225805	0	0	0.183959	0	0	0.12841	0	0	0.201001	0	0	0
AC004023.1	0	0	0.0197341	0	0	0.0236382	0	0	0.026963	0	0	0.0111219	0	0	0
AC004024.1	0.241353	1.05427	2.0356	0.136351	0.938108	2.50528	0.299101	0.862828	1.56527	0.149885	0.863816	1.44541	0.119139	1.06582	2.13615
AC004034.1	0.263698	0.601798	0.880403	0.175585	0.580167	1.13642	0.133973	0.391573	0.751763	0.144639	0.439335	0.71744	0.230696	0.717794	1.70927
AC004039.1	0.101931	0.204732	0.321458	0.0712983	0.217038	0.403138	0.125698	0.258563	0.529613	0.0810015	0.16971	0.238208	0.0711605	0.242186	0.509504
AC004047.1	0	0	0	0	0	0	0	0	0	0	0	0	0	0	0
AC004052.1	0	0	0	0	0	0	0	0	0	0	0	0	0	0	0
AC004053.1	0	0.0610854	0.222921	0	0.0649526	0.246581	0	0	0.120733	0	0.0594581	0.150209	0	0	0.0575538
AC004054.1	0	0.114457	0.63978	0	0	0.116988	0	0	0.239319	0	0	0.239917	0	0	0.137922
AC004057.1	3.83095	4.96839	8.74364	3.6343	6.37883	11.8154	3.96072	5.91643	9.36151	5.03702	7.82271	13.5248	2.37574	5.67136	9.07218
AC004062.1	0	0	0	0	0	0	0	0	0	0	0	0	0	0	0
AC004063.1	0	0	0.0582316	0	0	0.140425	0	0	0.0949786	0	0.0343988	0.0579491	0	0	0.0199263
AC004066.1	0	0.0132659	0.149704	0	0.122078	0.392194	0	0	0.187608	0	0.0388596	0.211154	0	0	0.157926
AC004066.2	0.0624304	0.365	1.16193	0.533263	1.33945	2.67104	0.1363	0.987361	2.06385	0.47052	1.11844	1.7678	0.553311	1.0301	1.68321
AC004067.1	1.28942	2.36141	4.58155	0.961363	1.95194	4.18485	1.24319	2.3126	3.70045	1.24287	2.71698	3.72265	1.44071	2.60844	3.06277
AC004069.1	0.45874	1.38905	2.37347	0.132804	0.396827	1.0512	0.070451	0.335305	0.668471	0.0806186	0.408126	1.08879	0.167941	0.687622	0.924594
AC004069.2	0	0	0	0	0	0	0	0	0	0	0	0	0	0	0
AC004074.1	0	0	0	0	0	0	0	0	0	0	0	0	0	0	0
AC004076.1	0	0.0218738	0.061116	0	0	0.0600872	0	0.0179229	0.0639233	0	0.0136351	0.0412289	0	0	0.0579578
AC004076.2	0.374557	0.700441	1.11644	0.29039	0.623023	1.30258	0.467916	0.804015	1.41082	0.285269	0.553288	0.869752	0.465962	0.707875	0.882031
AC004079.1	0	0	0	0	0	0	0	0	0	0	0	0	0	0	0
AC004080.1	0	0	0	0	0	0.0875105	0	0	0	0	0	0	0	0	0
AC004080.2	0	0	0.116691	0	0	0.0494352	0	0	0	0	0	0.084119	0	0	0.0371008
AC004080.3	0	0	0	0	0	0	0	0	0	0	0	0	0	0	0
AC004080.4	0	0	0.0958733	0	0	0.046067	0	0	0	0	0	0.0583691	0	0	0.16471
AC004080.5	0	0	0	0	0	0	0	0	0	0	0	0	0	0	0
AC004080.6	0	0	0	0	0	0	0	0	0	0	0	0	0	0	0
AC004080.7	0	0	0	0	0	0	0	0	0	0	0	0	0	0	0
AC004083.1	0.0284852	0.0748006	0.145535	0.00166405	0.0294613	0.0671862	0.00412211	0.0239658	0.0910959	0.00636455	0.0264379	0.0629416	0.0287488	0.054446	0.100897
AC004086.1	47.2445	78.2569	103.944	38.905	69.1159	100.003	28.3687	64.6332	92.22	47.8783	64.7504	86.7885	37.0364	58.2461	118.81
AC004112.1	0.682862	1.36167	2.30393	0.578488	1.14672	2.29406	0.373945	0.823812	1.4656	0.358075	0.888314	1.17697	0.767076	1.37757	2.41693
AC004129.1	0	0	0	0	0	0	0	0	0	0	0	0	0	0	0
AC004129.2	0	0	0	0	0	0	0	0	0	0	0	0	0	0	0
AC004129.3	0	0	0	0	0	0	0	0	0	0	0	0	0	0	0
AC004130.1	0.45278	1.04556	2.46444	0.276792	0.636571	1.14429	0.0251763	0.450406	0.912438	0.158245	0.349405	0.751037	0.35482	0.607972	1.1147
AC004134.1	1.53425	2.77239	5.19407	1.63912	4.2962	7.65397	1.95734	3.3678	5.8088	1.33804	2.82067	5.65192	1.24437	3.0233	5.73104
AC004147.1	0	0	0	0	0	0	0	0	0	0	0	0	0	0	0
AC004147.2	0	0	0	0	0	0	0	0	0	0	0	0	0	0	0
AC004147.3	0	0	0	0	0	0	0	0	0	0	0	0	0	0	0
AC004147.4	0	0	0	0	0	0	0	0	0	0	0	0	0	0	0
AC004147.5	0	0	0	0	0	0	0	0	0	0	0	0	0	0	0
AC004148.1	0	0	0.0795774	0	0	0.0522784	0	0	0.0933683	0	0	0.0587565	0	0.041427	0.184381
AC004148.2	0.689271	0.989968	1.78773	0.50018	0.972384	2.01338	0.451144	0.94468	1.66025	0.35314	0.649175	1.07744	0.59707	0.835998	1.32324
AC004151.1	2.91712	4.1624	6.35466	2.48761	3.6824	5.94868	2.47729	3.97905	7.21833	3.05044	4.55903	6.69421	3.4078	4.04595	7.16278
AC004156.1	6.98991	10.7468	13.8646	4.86478	8.10794	11.2804	4.39662	7.83194	13.0377	5.93397	8.28848	12.9217	4.01378	8.33699	12.5314
AC004156.2	0.0567152	0.102463	0.217758	0.0940828	0.236947	0.534298	0.0192181	0.176489	0.346568	0.0206016	0.0852277	0.23593	0.0711405	0.339571	0.534295
AC004158.1	0	0.0235559	0.0468887	0	0.00134424	0.0197157	0	0.00623066	0.0239048	0.00286623	0.0316138	0.0504065	0	0.00643439	0.0245495
AC004160.1	0.071543	0.15765	0.287528	0.122897	0.30074	0.621629	0.133968	0.25619	0.406503	0.195297	0.306257	0.461944	0.094246	0.31144	0.426551
AC004160.2	0.0576417	0.215281	0.535335	0	0.298445	0.601713	0.00929518	0.295684	0.683095	0.123205	0.262899	0.639462	0.0800709	0.432653	0.793726
AC004217.1	0	0.127318	0.272899	0	0.154723	0.373611	0.050509	0.169284	0.43664	0	0.0680595	0.1989	0	0	0.122904
AC004217.2	0.0415982	0.141323	0.351831	0	0.0896457	0.326351	0.0633068	0.193958	0.416826	0	0.136286	0.42595	0	0.00842754	0.130624
AC004221.1	0	0.0411235	0.226441	0	0.114771	0.396865	0	0.0810261	0.446261	0	0.0265119	0.132738	0	0.100997	0.300996
AC004223.1	0.0847678	0.285836	0.599941	0	0.230421	0.537944	0	0.156821	0.747491	0	0.126157	0.478064	0	0.213996	0.533821
AC004223.2	0.0638909	0.29775	0.778727	0.0296799	0.199389	0.539774	0.0827745	0.245674	0.544582	0.0575774	0.181387	0.458314	0	0	0.313764
AC004223.3	0	0	0	0	0	0	0	0	0	0	0	0	0	0	0
AC004223.4	0.131626	0.522081	1.21838	0.0862844	0.403394	0.898614	0.0161414	0.519746	1.06632	0.135722	0.442319	1.02015	0	0.290335	0.90311
AC004224.1	0	0.0686522	0.251855	0	0	0.164091	0	0.0394269	0.236702	0	0	0.0548686	0	0	0.128037
AC004224.2	0	0	0	0	0	0	0	0	0	0	0	0	0	0	0
AC004231.1	0.0823589	0.416986	1.40522	0.00505557	0.12302	0.385438	0	0.0708645	0.190018	0	0.167947	0.634683	0.0526139	0.238658	0.513802
AC004231.3	0	0	0.0879824	0	0	0.0466107	0	0	0	0	0	0.122861	0	0	0.0324088
AC004232.1	0	0	0	0	0	0	0	0	0	0	0	0	0	0	0
AC004232.2	0.668726	1.18396	2.28959	0.546316	1.54099	3.40084	0.89448	1.48382	2.54168	0.24491	0.861918	2.05278	0.907231	1.98135	2.91039
AC004233.1	0.0365279	0.154036	0.588462	0.00677679	0.202218	0.54096	0	0.1761	0.725312	0.0485303	0.23634	0.477963	0	0.410723	0.927866
AC004233.2	0.690026	1.64572	5.68825	0.624692	1.71517	3.14145	0.811101	1.92543	4.58112	0.963169	1.57886	3.21193	0.918131	1.7738	4.88145
AC004233.3	0.0185473	0.299447	0.846779	0.0382433	0.258303	0.554841	0	0.231276	0.595388	0.072112	0.268298	0.542574	0	0.138402	0.634432
AC004241.1	0.0638961	0.0969222	0.176001	0.0443043	0.0750768	0.170321	0.0506169	0.0858838	0.135602	0.049205	0.0733544	0.114242	0.0805344	0.124236	0.1498
AC004241.2	0.257527	0.618259	1.54121	0.157687	0.617848	1.24959	0.10473	0.587662	1.4225	0.289773	0.667057	1.05182	0	0.809143	1.426
AC004241.3	0.195997	0.419791	1.16896	0.0512367	0.389401	0.939874	0.0952531	0.472283	0.848226	0.0750352	0.298439	0.797052	0	0.176867	0.488439
AC004241.4	0.0261985	0.111269	0.448866	0.0671471	0.256873	0.737851	0.0140379	0.206436	0.450923	0	0.0328317	0.13337	0.174213	0.444284	0.715425
AC004241.5	0.179966	0.337953	0.540813	0.101543	0.286242	0.519106	0.116054	0.328045	0.444298	0.0919795	0.184067	0.381368	0	0.307674	0.629636
AC004253.1	0.521618	1.09608	1.94429	0.539276	1.18906	2.24263	0.389707	0.860304	2.11214	0.554583	0.848269	1.10618	0.300652	0.789539	1.90616
AC004253.2	0	0	0	0	0	0	0	0	0	0	0	0	0	0	0
AC004257.1	0	0	0	0	0	0	0	0	0	0	0	0	0	0	0.135215
AC004263.1	0.307857	0.664108	1.08411	0.373704	0.640494	1.36087	0.264345	0.517797	0.882576	0.433186	0.549063	1.18811	0.589708	0.971476	1.3524
AC004263.2	0.752476	1.19193	1.85081	0.581957	1.20062	2.33747	0.737261	1.26979	2.25025	0.720856	1.10869	1.75088	1.40254	2.13045	2.84315
AC004264.1	0.273184	0.627298	1.58425	0.16449	0.538104	0.925731	0.102707	0.296377	0.611276	0.163168	0.297072	0.827468	0.339443	0.681268	1.43094
AC004264.2	0.0943024	0.216115	0.349811	0.0197748	0.136635	0.265774	0.0157059	0.182768	0.413186	0.0248619	0.192883	0.311293	0.0284859	0.188052	0.340691
AC004381.1	0.0847353	0.202721	0.612926	0	0.314708	0.835171	0	0.250104	0.564414	0.107433	0.36655	0.530291	0.251517	0.541387	0.93671
AC004381.2	0.500666	0.973296	2.25638	0.316638	0.598817	1.10198	0.33817	0.573549	0.885447	0.473765	0.822843	1.23523	0.693162	1.07121	1.40724
AC004381.3	0.0431612	0.219528	0.708131	0	0.035984	0.111348	0	0.0616899	0.163999	0	0.0518676	0.171296	0	0.0263867	0.111194
AC004383.1	0.0135185	0.352901	1.11783	0	0.121618	0.410189	0	0.15193	0.735247	0	0.103475	0.516865	0	0.159465	0.377099
AC004386.1	0	0	0.144052	0	0	0.137122	0	0	0.0294745	0	0	0.0335826	0	0.049998	0.401763
AC004386.2	0	0	0	0	0	0	0	0	0	0	0	0	0	0	0
AC004408.1	0	0	0.0396151	0	0	0	0	0	0.0383334	0	0	0	0	0	0
AC004408.2	0	0	0	0	0	0	0	0	0	0	0	0	0	0	0
AC004415.1	0	0	0	0	0	0	0	0	0	0	0	0	0	0	0
AC004448.1	0	0	0	0	0	0	0	0	0	0	0	0	0	0	0
AC004448.2	0	0.00323098	0.0157481	0	0	0.00332213	0	0.000892793	0.00821047	0	0.00172357	0.00930984	0	0	0.0130594
AC004448.3	0	0	0	0	0	0	0	0	0	0	0	0	0	0	0
AC004448.4	0	0	0	0	0	0	0	0	0	0	0	0	0	0	0
AC004449.1	0	0.161883	0.44138	0	0.060756	0.374017	0	0.0909847	0.584851	0	0	0.157914	0	0	0.381739
AC004453.1	7.25244	13.1452	20.1606	5.74506	9.89897	14.047	5.40956	9.44176	11.7394	5.6264	7.80244	10.6023	6.06639	7.52426	13.9534
AC004453.2	0.0111055	0.0336953	0.0945235	0	0.0138389	0.0718041	0	0.034938	0.154303	0	0.0294456	0.0995967	0.0103103	0.0254414	0.116961
AC004458.1	0	0	0	0	0	0	0	0	0	0	0	0	0	0	0
AC004460.1	0	0	0	0	0	0	0	0	0	0	0	0	0	0	0
AC004461.1	0.311866	0.635007	1.19169	0.194354	0.704921	1.21229	0.104982	0.531084	1.20806	0.233451	0.485856	0.782675	0.158609	0.960143	1.55496
AC004461.2	0.561626	1.10378	1.49744	0.283775	0.809157	1.40283	0.547745	0.989176	1.58807	0.465954	0.785599	1.24934	0.22579	0.553628	1.2647
AC004464.1	0	0	0	0	0	0	0	0	0	0	0	0	0	0	0
AC004466.1	0.0243673	0.120614	0.201379	0.0274023	0.104774	0.236864	0	0.0729005	0.15817	0.0474839	0.0927853	0.1622	0	0.108593	0.166265
AC004466.2	0.465888	0.959847	1.82336	0.718095	1.29573	2.67485	0.538849	1.22248	2.2919	0.233106	0.723711	1.51503	0.122619	0.970915	2.45352
AC004466.3	0.416668	0.979496	1.84596	0.639032	1.09466	1.91974	0.356139	1.00134	1.94548	0.567039	0.972739	1.99778	0.952197	1.52218	2.29763
AC004467.1	0	0	0.245652	0	0	0.344491	0	0	0.206198	0	0	0.135612	0	0.0558491	0.617868
AC004470.1	0	0	0.0861241	0	0	0	0	0	0	0	0	0	0	0	0
AC004471.1	1.09703	1.9864	2.96932	0.768467	1.43527	2.42364	0.714975	1.67386	2.75935	0.939888	1.85503	2.46472	0.503675	1.32617	3.01241
AC004471.2	0.01921	0.0772456	0.190384	0	0.0109272	0.0812676	0	0	0.0739647	0	0.0162937	0.0493309	0	0.0237188	0.0707149
AC004475.1	2.33193	3.35176	4.45505	1.83826	2.99277	3.85274	1.95205	3.04058	4.20469	1.79497	2.62423	3.71345	1.38209	2.80822	4.9443
AC004477.1	0.239322	0.538696	0.910331	0.182544	0.37663	0.769516	0.161513	0.50129	0.922492	0.139542	0.251441	0.559549	0.206947	0.465455	0.660703
AC004477.2	0	0	0	0	0	0	0	0	0	0	0	0	0	0	0
AC004477.3	0.798541	1.55276	2.19733	0.459561	1.0113	1.94094	0.632277	1.1905	1.7194	0.436132	1.29615	2.03584	0	1.0261	1.59905
AC004485.1	0	0	0.122726	0	0	0	0	0	0	0	0	0	0	0	0
AC004486.1	0	0	0.169647	0	0	0.135402	0	0	0.406656	0	0	0.192069	0	0	0.171279
AC004490.1	0.0761504	0.15294	0.281795	0.0479334	0.0968883	0.212406	0.0295228	0.122716	0.237191	0.06309	0.141927	0.228796	0.040944	0.152016	0.285223
AC004491.1	0.0747216	0.231717	0.428228	0.0380122	0.153315	0.332454	0.0831166	0.187988	0.433339	0.0699857	0.149373	0.263367	0.140333	0.438218	0.593301
AC004492.1	2.02679	3.02505	5.93113	1.60981	2.71256	4.80363	1.66076	3.00833	4.40353	1.5118	2.05335	3.604	1.85321	3.09344	5.97993
AC004494.1	0.170828	0.325749	0.581462	0.208739	0.424485	0.665044	0.218752	0.410429	0.794335	0.107121	0.299143	0.602758	0.146759	0.249968	0.713704
AC004494.2	0	0	0	0	0	0	0	0	0	0	0	0	0	0	0
AC004520.1	0	0	0	0	0	0	0	0	0	0	0	0	0	0	0
AC004522.1	0	0	0.194333	0	0.0933021	0.372639	0	0.162409	0.459202	0	0.137175	0.312616	0	0	0.10934
AC004522.2	0	0.114253	0.382893	0.00589489	0.193089	0.646518	0	0.120735	0.314308	0.0650877	0.163276	0.372919	0	0.121412	0.516521
AC004522.3	0.00867717	0.126555	0.332385	0.110303	0.244266	0.903739	0	0.335652	0.735551	0.0714802	0.128475	0.578339	0.100228	0.330392	1.19802
AC004522.4	0.0483081	0.198849	0.373873	0.00773787	0.255024	0.471258	0.0104301	0.26396	0.607296	0.128715	0.364685	0.567477	0	0.222591	0.646138
AC004528.1	0	0	0	0	0	0	0	0	0	0	0	0	0	0	0
AC004528.2	0	0	0	0	0	0	0	0	0	0	0	0	0	0	0
AC004540.1	0.0518167	0.101394	0.182832	0.0748132	0.140224	0.232538	0.0659511	0.136064	0.240444	0.0427881	0.0843788	0.122404	0.0822832	0.199536	0.275271
AC004540.2	0.167534	0.356501	0.692535	0.0935099	0.230423	0.407077	0.138439	0.31417	0.608456	0.100931	0.2302	0.432605	0.196833	0.256956	0.496362
AC004542.1	0	0	0	0	0	0	0	0	0	0	0	0	0	0	0
AC004542.2	0	0	0	0	0	0	0	0	0	0	0	0	0	0	0
AC004543.1	0	0	0.0387105	0	0	0	0	0	0	0	0	0	0	0	0
AC004549.1	0.30305	0.751172	1.58172	0.105953	0.504562	1.53469	0.0806291	0.614502	1.24056	0.170146	0.438895	0.78293	0.146692	0.43621	0.909879
AC004551.1	3.64786	5.42796	13.1485	4.30727	6.37785	13.6006	4.86017	7.96229	17.8502	5.58511	9.4039	12.0384	3.58546	6.67611	9.27556
AC004551.2	0.127303	0.377512	0.84805	0.184503	0.349321	0.772977	0.069999	0.550252	1.05513	0.337332	0.519562	0.792102	0.0511781	0.189512	0.351992
AC004552.1	0	0.138275	0.251722	0	0.145412	0.270366	0	0.0896204	0.263878	0.063107	0.134099	0.33387	0.0295968	0.180402	0.330799
AC004554.1	0	0	0	0	0	0	0	0	0	0	0	0.0522269	0	0	0
AC004554.2	0.0681913	0.177218	0.34887	0.00309516	0.0368113	0.157813	0	0.0426055	0.157468	0.058996	0.148171	0.500765	0	0.102718	0.208768
AC004584.1	0.120196	0.350006	0.577037	0.0412865	0.250956	0.592536	0.0415692	0.246332	0.507643	0.0544702	0.139652	0.319083	0.0536019	0.161833	0.795009
AC004584.2	0	0.0791225	0.398027	0	0.114065	0.523377	0	0.182648	0.464358	0.0416932	0.16294	0.381977	0	0.143025	0.410159
AC004584.3	0.148645	0.226404	0.482895	0.0142836	0.183442	0.417611	0.044817	0.162828	0.33665	0.0686971	0.144025	0.392102	0.0600273	0.135749	0.286681
AC004585.1	0.219582	0.524646	1.05782	0.15138	0.270678	0.453951	0.147641	0.391387	0.691485	0.334305	0.53972	1.00097	0.180416	0.239439	0.679292
AC004585.2	0	0	0.0713133	0	0.0592513	0.170737	0	0.00769488	0.0904655	0	0.0151908	0.0837361	0	0.04773	0.138416
AC004590.1	0	0	0	0	0	0	0	0	0	0	0	0	0	0	0
AC004593.1	0.340329	0.915098	1.61002	0.259698	0.770231	1.86179	0.305917	0.913826	1.83632	0.260977	0.711001	1.26048	0.410016	1.23838	2.12769
AC004593.2	0.0298263	0.142651	0.350282	0.0673386	0.225628	0.334154	0.0205465	0.17231	0.417089	0.0536052	0.15164	0.384092	0.0998827	0.350144	0.546914
AC004594.1	0.0812106	0.180684	0.352588	0.188124	0.311411	0.588165	0.12343	0.236044	0.431928	0.143016	0.277001	0.509497	0.126902	0.248272	0.468169
AC004595.1	0	0	0	0	0	0	0	0	0	0	0	0	0	0	0
AC004596.1	0.650681	1.63312	2.24535	0.895467	1.43729	2.54867	0.680559	1.994	3.46428	0.512569	1.21759	2.04817	1.55413	2.28665	3.79622
AC004597.1	0	0	0	0	0	0	0	0	0	0	0	0	0	0	0.227115
AC004623.1	0.0507389	0.129066	0.210041	0.0474652	0.117781	0.350649	0.0594034	0.150241	0.321874	0.0557093	0.150772	0.245026	0.0458828	0.174737	0.348936
AC004637.1	0.511786	1.25699	2.29144	0.183274	0.939928	2.22662	0.215962	0.754722	1.57248	0.328819	0.697285	1.4846	0.276325	1.18857	2.02865
AC004655.1	0	0.393626	1.18434	0	0	0.182717	0	0	1.16209	0	0	0.402082	0	0	0.0528527
AC004656.1	0	0	0	0	0	0.23654	0	0	0	0	0	0.242327	0	0	0
AC004672.1	0.223386	0.367884	0.646888	0.180374	0.363362	0.704744	0.153092	0.364786	0.581135	0.201352	0.281511	0.471792	0.175272	0.229318	0.356242
AC004672.2	0.0608073	0.283085	0.64283	0	0.240556	0.700055	0	0.107449	0.499872	0.033792	0.0655615	0.311861	0	0.221112	0.446375
AC004673.1	0	0	0	0	0	0	0	0	0	0	0	0	0	0	0
AC004674.1	0	0	0	0	0	0	0	0	0	0	0	0.0308423	0	0	0
AC004674.2	0	0	0	0	0	0	0	0	0	0	0	0	0	0	0
AC004678.1	0	0.199214	0.870539	0.0301384	0.145061	0.445987	0	0.244138	1.10088	0.0359556	0.137548	0.335472	0.0717511	0.580388	0.921181
AC004678.2	0.0298166	0.188812	0.402251	0	0.136317	0.385247	0	0.0829232	0.343555	0.0244262	0.0632697	0.224716	0	0.0166895	0.256473
AC004687.1	0.61543	1.14122	2.41539	0.276612	0.97142	2.17339	0.591707	1.26923	2.69902	0.374161	0.812422	1.61701	0.757076	1.37403	2.69286
AC004687.2	0.0453762	0.120087	0.269255	0.0292078	0.0699396	0.140876	0.0441403	0.107109	0.169978	0.0263981	0.0598283	0.132727	0.0397925	0.0601603	0.115304
AC004687.3	0	0.00914638	0.0387921	0	0	0.00720772	0	0	0.00369418	0	0.00534232	0.0124555	0	0	0.022184
AC004690.1	0	0	0	0	0	0	0	0	0	0	0	0	0	0	0
AC004690.2	0	0	0	0	0	0	0	0	0	0	0	0	0	0	0
AC004691.1	0.0544916	0.293062	0.69424	0.037246	0.273732	0.877097	0	0.08852	0.294085	0	0.118424	0.405643	0.0608724	0.37859	0.650762
AC004691.2	0	0	0	0	0	0	0	0	0	0	0	0	0	0	0
AC004692.1	0	0	0	0	0	0	0	0	0	0	0	0	0	0	0
AC004692.2	0	0	0	0	0	0	0	0	0	0	0	0.0280778	0	0	0
AC004696.1	0.0504206	0.224287	0.680167	0	0.119285	0.410706	0	0.138	0.42766	0	0.0711452	0.34867	0	0.263526	0.863484
AC004696.2	0.0964241	0.528739	1.07764	0	0.274512	0.746812	0	0.119878	0.75484	0	0.178993	0.722759	0.177112	0.77275	0.964544
AC004699.1	0	0	0	0	0	0	0	0	0	0	0	0.241623	0	0	0
AC004702.1	0	0.177775	0.54382	0	0.17189	0.835878	0	0.211073	0.681227	0	0.188572	0.553655	0	0	0.63743
AC004704.1	0	0	0	0	0	0	0	0	0	0	0.044109	0.343767	0	0	0
AC004706.1	0.317041	0.671497	1.43479	0.167431	0.52247	1.03892	0.221774	0.558759	1.18988	0.133765	0.492345	0.855988	0.472159	0.856556	1.15894
AC004706.2	0	0	0	0	0	0	0	0	0	0	0	0	0	0	0
AC004706.3	0.151359	0.261533	0.577065	0.0934576	0.27669	0.409226	0.165172	0.293645	0.519063	0.0508231	0.147755	0.313302	0.283697	0.43805	0.604999
AC004707.1	0.0456804	0.161781	0.485943	0	0.0109488	0.106799	0	0.0975893	0.428882	0.129446	0.401944	0.876143	0.0457454	0.122489	0.287828
AC004745.1	0	0	0	0	0	0	0	0	0	0	0	0	0	0	0
AC004765.1	0.902481	1.53565	2.6669	0.488539	1.04033	2.21354	0.678943	1.35159	2.31252	0.542091	0.900619	1.6899	0.521493	1.36599	1.78579
AC004769.1	0	0	0	0	0	0	0	0	0	0	0	0	0	0	0
AC004771.1	0.270092	0.62151	1.11688	0.179684	0.588226	1.00324	0.149394	0.694113	1.1425	0.326224	0.482195	0.970397	0.118767	0.348045	0.614278
AC004771.2	0.0544653	0.38922	0.658474	0.0483272	0.31666	1.09646	0	0.364365	0.755788	0	0.142698	0.361027	0	0.316694	0.891975
AC004771.3	0.761669	1.5296	2.60018	0.650719	1.54506	2.75208	0.553403	1.27316	2.46773	0.431068	0.738997	1.01661	1.03536	2.19859	2.99669
AC004771.4	0	0	0	0	0	0	0	0	0	0	0	0	0	0	0
AC004771.5	0.272346	0.808474	1.41468	0.134276	0.45085	1.32999	0.141891	0.490514	1.48772	0.0584836	0.249408	0.571223	0.241045	0.97098	1.4281
AC004775.1	0	0	0.0424569	0	0	0.0466219	0	0	0.0757608	0	0	0	0	0	0.055209
AC004777.1	0	0.104576	0.460467	0	0	0.0430692	0	0	0.359978	0	0	0.250339	0	0.257291	0.606445
AC004784.1	0	0	0.0406765	0	0	0.0133393	0	0	0.0179004	0	0	0.029626	0	0	0.0609771
AC004790.1	0	0	0	0	0	0	0	0	0	0	0	0	0	0	0
AC004790.2	0	0	0	0	0	0	0	0	0	0	0	0	0	0	0
AC004797.1	0.00709745	0.0155597	0.0218825	0.00438454	0.0118989	0.0290026	0	0.0116575	0.0205285	0.00263722	0.0116016	0.0250856	0.000676863	0.00674953	0.0207879
AC004801.1	0.553035	1.27968	1.94467	0.651932	1.67065	2.38041	0.369955	1.00601	1.8287	0.264151	0.862071	1.6964	0.105639	1.25296	2.22233
AC004801.2	0.156021	0.326989	0.599986	0.112867	0.286393	0.556493	0.0313518	0.275603	0.629584	0.053153	0.193714	0.409094	0	0.180912	0.359611
AC004801.3	0	0	0	0	0	0	0	0	0	0	0	0	0	0	0
AC004801.4	0	0	0	0	0	0	0	0	0	0	0	0	0	0	0
AC004801.5	0	0	0.126593	0	0	0.0649348	0	0	0.118163	0	0	0	0	0	0.0371398
AC004801.6	0.223014	0.598819	1.24083	0.168246	0.45013	0.945484	0.140288	0.488095	0.862505	0.179117	0.438511	0.68515	0.128243	0.617899	0.910306
AC004801.7	0	0	0	0	0	0	0	0	0	0	0	0	0	0	0
AC004803.1	0.763444	1.31679	2.24196	0.732317	1.14962	1.62048	0.526362	0.878684	1.46433	0.490624	0.721827	1.17876	0.866567	1.38853	1.62905
AC004805.1	0	0	0	0	0	0	0	0	0	0	0	0	0	0	0
AC004805.2	0	0	0.340844	0	0	0.169456	0	0	0.21428	0	0	0.156151	0	0	0.143892
AC004805.3	0	0	0.191076	0	0	0.106509	0	0	0.0946763	0	0	0	0	0	0.206499
AC004808.1	0	0	0	0	0	0.0414786	0	0	0	0	0	0	0	0	0
AC004808.2	0	0	0.0397542	0	0	0.0380564	0	0	0.0290668	0	0	0	0	0	0.0246545
AC004812.1	0.171435	0.621592	1.33597	0.154024	0.706241	1.5437	0.0685078	0.617194	1.40564	0.254285	0.504383	1.38334	0	0.238613	0.871845
AC004812.2	1.14517	2.05972	3.00367	0.696569	1.47488	2.54895	0.962675	2.14307	2.99488	0.701191	1.39902	2.42871	1.19699	1.79658	3.08319
AC004816.1	0.439396	0.657326	1.3769	0.377688	0.594015	1.03569	0.317331	0.793133	1.39886	0.543479	0.731083	1.16974	0.0891736	0.423506	0.92464
AC004816.2	0	0.478566	1.60667	0.0655767	0.310747	0.73978	0	0.43535	1.20883	0.0662541	0.317322	0.7091	0.0390812	0.974358	1.36346
AC004817.1	0	0	0.0493834	0	0	0.092688	0	0	0.0560574	0	0	0.102695	0	0	0.025562
AC004817.2	0	0	0.0547361	0	0	0.082883	0	0	0.0337404	0	0.0395016	0.0906495	0	0	0.309469
AC004817.3	0.00218207	0.0618883	0.171239	0.0110406	0.0601441	0.183203	0	0.0472653	0.180917	0.0100719	0.0724721	0.169318	0	0.00901238	0.157228
AC004817.4	0	0.0169677	0.0575927	0	0.017682	0.0686769	0	0.0118493	0.0699251	0.00595657	0.0410364	0.0945708	0.0122472	0.049957	0.10528
AC004817.5	0.0202607	0.0493823	0.107667	0.0259787	0.0784048	0.146572	0.0202415	0.0417768	0.0948774	0.0319653	0.0684733	0.12836	0.0267002	0.0546085	0.118155
AC004824.1	0	0	0	0	0	0	0	0	0	0	0	0	0	0	0
AC004824.2	0	0	0	0	0	0	0	0	0	0	0	0	0	0	0
AC004825.1	0	0	0	0	0	0	0	0	0	0	0	0	0	0	0
AC004825.2	0.259793	0.746859	1.38777	0.0986463	0.485394	0.748246	0.0248445	0.442985	1.12109	0.268956	0.588488	0.921686	0.434983	0.944086	1.85708
AC004825.3	0.203316	0.394847	0.703143	0.115116	0.282036	0.587648	0.230311	0.413166	0.478509	0.195904	0.337133	0.588246	0.285243	0.374096	0.618642
AC004828.1	0	0.0239119	0.130947	0	0	0.0490195	0	0	0	0	0	0.0478931	0	0	0
AC004828.2	0	0.0432877	0.123702	0	0.0114215	0.0771214	0	0	0.0270747	0	0.0161293	0.0504244	0	0.0258452	0.0936233
AC004830.1	0.160433	0.414957	1.0033	0.106492	0.276952	0.621741	0.0238321	0.205342	0.577886	0.0422728	0.258862	0.426237	0	0.140144	0.570848
AC004832.1	0	0	0.00847963	0	0	0.00304528	0	0	0.00691034	0	0	0	0	0	0
AC004832.2	0	0	0	0	0	0	0	0	0	0	0	0	0	0	0
AC004832.3	0	0	0	0	0	0	0	0	0	0	0	0	0	0	0
AC004832.4	0.572448	1.42708	2.17464	0.748424	1.34709	3.13491	0.554349	1.31486	3.12782	0.312001	0.849305	1.62621	0.669355	1.64723	3.06424
AC004832.5	1.27305	2.32155	3.45106	1.73465	3.10584	5.35168	1.2264	3.18604	5.4284	1.38431	2.21338	3.24919	2.69066	3.50764	5.31432
AC004832.6	0	0.0477353	0.176475	0	0	0.0276082	0	0	0.0281018	0	0	0.021251	0	0	0.0172161
AC004834.1	0.0504151	0.0945617	0.217095	0.0175611	0.0589674	0.121881	0.0436136	0.0800477	0.13366	0.0279754	0.0592653	0.10165	0.00258731	0.077712	0.152847
AC004835.1	0	0	0.01233	0	0	0.0196183	0	0.00943497	0.0460413	0	0	0.0376682	0	0	0.0221293
AC004835.2	0	0	0	0	0	0	0	0	0	0	0	0	0	0	0
AC004836.1	0	0	0	0	0	0	0	0	0	0	0	0	0	0	0
AC004837.1	0	0	0	0	0	0	0	0	0	0	0	0	0	0	0
AC004837.2	0.712541	1.15878	1.70869	0.485174	0.785256	1.78019	0.435958	0.91935	1.53082	0.849099	1.29355	1.74104	0.195105	0.370877	1.03575
AC004837.3	0	0	0	0	0	0	0	0	0	0	0	0	0	0	0
AC004839.1	0.0806175	0.301209	0.632181	0.0466635	0.235798	0.727852	0	0.16981	0.496003	0	0.147791	0.417822	0.195258	0.311035	1.03494
AC004840.1	0.102464	0.20274	0.5537	0.050919	0.122266	0.328863	0.0223475	0.165858	0.344486	0.0253532	0.140549	0.362526	0.0561908	0.237829	0.557912
AC004840.2	0	0	0.107051	0	0	0.0616752	0	0	0.0848343	0	0	0.0896714	0	0	0
AC004846.1	0.832523	1.49437	2.26053	0.813764	1.25773	1.80489	0.711899	1.10534	1.53423	0.49837	0.723374	1.17195	1.20873	1.84543	3.87739
AC004846.2	0.138127	0.32341	0.634476	0.0424312	0.282732	0.735991	0.0339928	0.192845	0.512051	0.0759496	0.242119	0.505875	0.0854436	0.278842	0.662111
AC004847.1	0.493038	1.03859	2.36362	0.291017	0.506011	1.46726	0.269508	1.2781	1.97459	0.242218	0.602172	1.59834	0.30455	0.683449	1.25677
AC004851.1	0	0.159242	1.18343	0	0.582087	1.92254	0	0.646564	2.32313	0	0.327645	1.25513	0	0.189728	2.59764
AC004852.1	0	0	0	0	0	0	0	0	0	0	0	0	0	0	0
AC004852.2	0	0	0	0	0	0	0	0	0	0	0	0	0	0	0
AC004852.3	0	0	0	0	0	0	0	0	0	0	0	0	0	0	0
AC004853.1	0	0	0	0	0	0	0	0	0	0	0	0	0	0	0
AC004854.1	0	0.0970375	0.379307	0	0	0.191798	0	0	0.12909	0	0.0539145	0.195922	0	0	0.113921
AC004854.2	0.77977	1.16533	2.07807	0.467497	0.806429	1.58467	0.456817	0.936423	1.77759	0.471034	0.747328	1.13923	0.533566	1.01551	1.5707
AC004858.1	0.126903	0.63879	1.27116	0	0.425545	1.32506	0	0.385762	1.03792	0.122411	0.678729	1.04787	0	0.397241	0.961833
AC004862.1	0	0	0.00321665	0	0	0	0	0	0	0	0	0.00115259	0	0	0.0140859
AC004863.1	0.264952	0.529456	1.13013	0.144342	0.669462	1.86915	0.233574	0.723642	1.28472	0.441986	0.835577	2.1534	0.0977415	0.636721	1.28162
AC004865.1	0.174544	0.56303	1.03214	0.283559	0.613554	1.23724	0.311536	0.673926	1.29344	0.147569	0.559727	1.02652	0.162409	0.76776	0.987499
AC004865.2	0.465618	0.899669	1.60429	0.367174	0.747765	1.07296	0.391613	0.951576	1.54353	0.446855	0.719142	1.42784	0.419264	1.05368	1.51157
AC004866.1	0	0	0	0	0	0	0	0	0	0	0	0	0	0	0
AC004866.2	0	0	0	0	0	0	0	0	0	0	0	0	0	0	0
AC004869.1	0	0	0	0	0	0	0	0	0	0	0	0	0	0	0
AC004869.2	0	0	0	0	0	0	0	0	0	0	0	0	0	0	0
AC004870.1	0	0	0.164833	0	0	0.0481484	0	0	0.0438206	0	0	0.106005	0	0.0560815	0.395984
AC004870.2	0	0	0.0113869	0	0	0	0	0	0	0	0	0.0117119	0	0	0
AC004870.3	0	0	0	0	0	0	0	0	0	0	0	0	0	0	0
AC004870.4	0	0	0	0	0	0	0	0	0	0	0	0	0	0	0
AC004875.1	0	0	0	0	0	0	0	0	0	0	0	0	0	0	0
AC004877.1	0.0357154	0.0821599	0.214614	0.0155087	0.0613942	0.200082	0.0160409	0.0664082	0.1901	0.0363806	0.0599187	0.121829	0.0202313	0.113597	0.149499
AC004877.2	1.0491	1.81261	2.61312	0.884211	1.75625	3.92251	0.741859	1.70319	2.75901	0.339351	0.604794	1.78554	1.12243	1.86105	3.19417
AC004878.3	0	0	0	0	0	0	0	0	0	0	0	0	0	0	0
AC004878.5	0	0.0208212	0.046245	0	0.010351	0.032455	0	0.0192101	0.041908	0	0.00714628	0.0286433	0	0.0138644	0.0602295
AC004878.7	0	0.0535781	0.18226	0	0	0.219947	0	0.049229	0.182126	0	0	0.12164	0	0	0
AC004879.1	0	0	0	0	0	0	0	0	0	0	0	0	0	0	0
AC004882.1	0	0	0	0	0	0.0268944	0	0	0.0106402	0	0	0	0	0	0
AC004882.2	0	0	0	0	0	0	0	0	0	0	0	0	0	0	0
AC004882.3	0.19691	0.386931	0.754259	0.0901888	0.259973	0.580716	0.0299111	0.279775	0.582362	0.0724472	0.194126	0.381254	0.0183957	0.158835	0.232438
AC004884.1	0.131053	0.637042	1.1347	0.0877031	0.467176	1.27523	0	0.338686	1.09701	0.0993672	0.416235	0.882311	0.0695866	0.483087	0.960281
AC004884.2	0.74281	1.34066	2.36294	0.412203	1.02249	1.75792	0.61336	1.2459	1.76847	0.344618	0.982936	1.93812	0.329591	0.5829	1.34128
AC004888.1	0	0.0204286	0.242008	0	0.0213294	0.241013	0	0.0634704	0.198333	0	0	0.135092	0	0	0.492053
AC004889.1	0.36967	0.539552	0.878414	0.29014	0.466823	0.901423	0.275252	0.411742	0.695646	0.225813	0.362411	0.579612	0.299491	0.597323	1.26183
AC004890.1	0.129238	0.713399	1.59249	0	0.502898	1.72426	0	0.315233	0.975183	0	0	0.657489	0	0.61856	1.49634
AC004890.2	0.147329	0.253439	0.454509	0.158992	0.313194	0.448059	0.132188	0.306278	0.618622	0.145539	0.259263	0.440737	0.18487	0.282408	0.442879
AC004890.3	0.544015	1.05662	1.55599	0.385326	0.696909	1.47393	0.470667	0.942147	1.35519	0.335274	0.563628	1.07108	0.407554	0.902743	1.34271
AC004893.1	0.393693	0.684895	1.03931	0.29748	0.604601	1.09379	0.262353	0.55202	1.15119	0.319059	0.473427	0.855166	0.293341	0.573838	0.936166
AC004893.2	0	0	0	0	0	0	0	0	0	0	0	0	0	0	0
AC004893.3	0.54993	0.773554	1.03383	0.399267	0.605929	0.826319	0.298739	0.584429	0.956528	0.385733	0.539814	0.803934	0.343826	0.496126	0.764969
AC004895.1	0.030491	0.0928978	0.236818	0.0233613	0.0726999	0.170731	0	0.0387769	0.126474	0	0.0551923	0.125667	0	0.05428	0.158012
AC004898.1	1.49821	2.3913	4.26824	0.769166	1.96849	3.48208	1.01332	2.08623	3.85147	1.02378	1.921	3.4583	1.2777	2.09717	3.39611
AC004899.1	0	0	0.0276826	0	0	0	0	0	0	0	0	0	0	0	0.0318039
AC004899.2	0	0	0	0	0	0	0	0	0	0	0	0	0	0	0
AC004900.1	0.0776429	0.213283	0.323891	0.0717095	0.200326	0.47861	0.039168	0.186278	0.451767	0.0421097	0.164516	0.349626	0.04888	0.219629	0.424774
AC004906.1	0.0788344	0.22002	0.583889	0.0725736	0.223381	0.48818	0.0963288	0.302732	0.621411	0.0349623	0.305648	0.537844	0.128297	0.244864	0.772153
AC004908.1	1.83318	2.97497	4.26757	1.01729	2.67498	5.25017	1.10113	2.66164	3.82342	0.879498	1.66579	3.01063	0.98782	2.55716	4.02463
AC004908.2	0.804369	1.56757	2.63799	0.458105	1.07515	3.06123	0.432545	1.20975	2.67377	0.202752	0.48903	2.01049	1.38312	2.77215	3.89835
AC004908.3	0.146082	0.331487	0.711813	0.0419643	0.267966	0.77875	0	0.204464	0.639737	0	0.123435	0.298748	0.0464133	0.254455	0.569072
AC004910.1	0	0	0	0	0	0	0	0	0	0	0	0	0	0	0
AC004911.1	0	0	0	0	0	0	0	0	0	0	0	0	0	0	0
AC004917.1	0.0458888	0.116133	0.29519	0	0.0415146	0.10835	0	0.0357419	0.114604	0.0579194	0.0932787	0.205433	0.0334793	0.0954137	0.175951
AC004918.1	0.865566	1.52867	2.34313	0.683555	0.935508	1.91469	0.507865	1.22326	1.72788	0.62976	0.955508	1.86096	0.782659	1.12166	1.57024
AC004918.4	6.35859	10.4202	15.417	4.53702	7.59367	14.8226	4.0237	8.84588	12.3186	5.0875	9.025	12.7819	3.65572	5.91799	8.40867
AC004920.1	0	0	0	0	0	0	0	0	0	0	0	0	0	0	0
AC004921.1	0.275969	0.614294	1.31483	0.216091	0.665416	1.13902	0.185214	0.732878	1.15347	0.200068	0.661514	1.02779	0.392616	0.719293	1.11211
AC004921.2	0	0	0.0344144	0	0.0265803	0.0895891	0	0.0339604	0.188528	0	0.0126707	0.101589	0	0.0384415	0.0858951
AC004922.1	0.0338572	0.082204	0.165917	0.00790234	0.0328576	0.0711615	0.0175267	0.0676814	0.115573	0.0265009	0.0537814	0.0905093	0.0126994	0.0459934	0.133158
AC004923.1	0.035182	0.136976	0.281403	0	0.0862098	0.302221	0.0455278	0.271504	0.543718	0	0.0563781	0.315072	0.0225362	0.19479	0.707966
AC004923.2	0	0	0	0	0	0.0842403	0	0	0.0964074	0	0	0	0	0	0.108152
AC004923.3	0	0	0	0	0	0	0	0	0	0	0	0	0	0	0
AC004923.4	0.201177	0.695021	1.34327	0.19804	0.604641	1.03524	0.177586	0.689799	1.77411	0.173989	0.409061	0.885619	0.336722	0.756354	1.06019
AC004924.1	0	0	0.206985	0	0	0	0	0	0.252578	0	0	0	0	0	0.0618463
AC004925.1	0.0508484	0.180787	0.453507	0.0103697	0.0796107	0.155483	0	0.0461515	0.147238	0.0180894	0.0906308	0.197051	0.0118423	0.112837	0.22325
AC004930.1	0	0	0	0	0	0	0	0	0	0	0	0	0	0	0
AC004936.1	0	0	0.28578	0	0	0	0	0	0	0	0	0	0	0	0
AC004938.1	0	0	0	0	0	0	0	0	0	0	0	0	0	0	0
AC004938.2	0.158881	0.483603	0.963603	0.0775717	0.228001	0.70291	0.14321	0.415419	0.733434	0.203073	0.39857	0.751303	0.25913	0.62063	0.888304
AC004941.1	0	0.0097465	0.0204251	0	0	0.00586444	0	0	0.00563954	0	0	0.0191693	0	0	0
AC004941.2	0	0	0	0	0	0	0	0	0	0	0	0	0	0	0.0366731
AC004943.1	0.437216	0.604698	0.917166	0.234024	0.491997	0.752978	0.309147	0.462885	0.825254	0.254953	0.498245	0.826604	0.343102	0.521464	0.832115
AC004943.2	0.807715	1.23477	1.65748	0.517602	0.798611	1.49391	0.652355	0.826632	1.33609	0.602196	0.864911	1.50467	0.773698	1.19409	2.30517
AC004943.3	0	0.0453279	0.271985	0	0	0.0583595	0	0	0.0688477	0	0	0.150199	0	0.0585886	0.383553
AC004944.1	0	0	0	0	0	0	0	0	0	0	0	0	0	0	0
AC004945.1	0	0.0974688	0.460875	0.0906409	0.293866	0.535231	0	0.0693229	0.303567	0.021966	0.087256	0.227936	0	0.235463	0.761193
AC004946.1	0	0	0	0	0	0	0	0	0	0	0	0	0	0	0
AC004946.2	0	0	0	0	0	0	0	0	0	0	0	0	0	0	0
AC004947.1	0.00305929	0.0175853	0.0607887	0.011755	0.0390751	0.0604538	0	0.0137634	0.0375772	0	0.0038915	0.01954	0.0204587	0.0497994	0.0754259
AC004947.3	0	0.175655	0.331596	0.00633093	0.121254	0.380986	0	0.0971908	0.218529	0.0306952	0.10342	0.228615	0	0.179895	0.343589
AC004948.1	0	0	0.0915749	0	0	0.0664957	0	0	0.0719577	0	0	0.0549816	0	0	0.0493666
AC004949.1	0	0	0.0210504	0	0	0.00983042	0	0	0.0150174	0	0	0	0	0	0
AC004951.1	0.306661	0.827662	1.2877	0.2004	0.611231	1.49667	0.263437	0.590478	1.28914	0.208321	0.384757	0.770069	0.289361	0.681999	0.956149
AC004951.2	0.896545	1.35056	2.48041	0.933103	1.30006	2.75163	0.713272	1.69502	2.92136	0.67241	1.41085	1.88643	0.986694	1.46	2.2931
AC004951.3	0.0769739	0.19851	0.445349	0.07219	0.144034	0.325362	0.0630768	0.205695	0.400768	0.0476923	0.110446	0.274754	0.0457137	0.219071	0.358185
AC004951.4	0.0632448	0.174772	0.303336	0.124141	0.171749	0.254761	0.0408334	0.121117	0.2803	0.0675054	0.122513	0.233897	0.131406	0.254064	0.451481
AC004965.1	0	0	0	0	0	0	0	0	0	0	0	0	0	0	0
AC004967.1	5.19145	7.95819	12.5065	4.54956	7.29258	10.1536	4.27984	6.15328	8.90871	4.93786	7.44653	9.41958	5.39516	6.77901	11.5846
AC004967.2	0.517596	1.04978	1.49009	0.432868	0.738493	1.90372	0.494939	0.794651	1.22456	0.31479	0.631772	1.05326	0.398105	0.672573	1.05337
AC004969.1	0	0.0486866	0.22672	0	0.196282	0.668168	0	0.0522289	0.516417	0	0	0.0293	0	0.0287884	0.162601
AC004972.1	0	0	0	0	0	0	0	0	0	0	0	0	0	0	0
AC004973.1	0	0	0.0542905	0	0	0	0	0	0	0	0	0.0526027	0	0	0.0756948
AC004974.1	0.011681	0.0483393	0.0863906	0	0.0232417	0.0753972	0	0.0292965	0.0925069	0.00598475	0.0286192	0.0822296	0	0.0181208	0.0542112
AC004975.1	1.24388	2.7479	5.06651	0.345223	1.11997	4.73977	0.377096	1.71778	3.82642	0.65151	1.4377	3.22152	0.141478	1.12064	1.88764
AC004975.2	0.560981	1.45898	3.28643	1.05537	2.11466	3.48069	0.158107	1.18177	2.31779	0.443902	0.717079	1.48197	0.448708	1.46335	2.26736
AC004980.1	1.87575	2.4862	4.07633	1.58357	2.43761	3.09409	1.41328	2.18055	3.17802	1.44469	1.99516	2.9255	1.69363	2.85313	3.48157
AC004980.2	0.424893	0.811899	1.3203	0.139081	0.542205	1.40972	0.0932549	0.599496	1.37942	0.302522	0.43735	1.27752	0.377692	0.755332	1.18149
AC004980.3	0.0850975	0.279562	0.612774	0	0.0770265	0.375359	0	0.118849	0.606302	0	0.0915143	0.409244	0	0.103062	0.199818
AC004980.4	0	0.0524101	0.516225	0	0	0	0	0	0.191108	0	0	0.220454	0	0	0
AC004982.1	0.132551	0.302338	1.05013	0.222092	0.736298	1.36884	0.240842	0.572284	1.23851	0.195703	0.39929	1.11662	0.312017	0.580083	1.01536
AC004982.2	0.35443	0.691448	1.6174	0.843732	1.21794	2.01241	0.458715	1.04805	1.89045	0.381914	0.718587	1.42122	0.630115	0.805145	1.64481
AC004986.1	0.053157	0.215093	0.728706	0.212653	0.525495	0.83787	0	0.122357	0.699149	0.203201	0.330175	0.722421	0.195629	0.410155	0.680025
AC004987.1	0	0	0	0	0	0	0	0	0	0	0	0	0	0	0
AC004987.2	0.467196	1.43076	2.30714	0.112658	0.690376	1.59976	0.293638	1.10747	1.69832	0.253387	0.552832	1.00711	0.787307	1.49677	2.60925
AC004987.3	0	0	0.0805367	0	0	0.0463007	0	0	0	0	0	0.0960354	0	0	0
AC004987.4	0	0	0.188939	0	0	0.0938103	0	0.0712147	0.25226	0	0	0.266625	0	0	0.102822
AC004988.1	0.344093	0.710719	1.50832	0.199359	0.389711	0.745422	0.186035	0.510591	0.935041	0.434353	0.680134	1.21615	0.10478	0.514512	0.967326
AC004990.1	0	0	0.0231603	0	0.0140321	0.060896	0	0.0609718	0.189033	0	0.0239734	0.0553749	0	0.00541721	0.0303568
AC004994.1	0	0.0976587	0.291283	0	0	0.0997357	0	0	0.156494	0	0	0.143961	0	0.190578	0.268177
AC004997.1	0	0	0	0	0	0	0	0	0	0	0	0	0	0	0
AC005000.1	4.91661	10.2842	15.5833	3.85441	6.10605	8.88145	5.38371	7.14131	9.49153	4.33874	5.81469	10.0057	4.73588	7.45605	10.0039
AC005000.2	0	0	0	0	0	0	0	0	0	0	0	0	0	0	0.0101084
AC005002.1	0	0	0	0	0	0	0	0	0	0	0	0	0	0	0
AC005002.2	0	0	0	0	0	0	0	0	0	0	0	0	0	0	0
AC005005.1	0	0	0	0	0	0	0	0	0	0	0	0	0	0	0
AC005005.2	0	0	0.0876872	0	0	0.214325	0	0.0886612	0.498424	0	0	0.0786951	0	0	0.0125381
AC005005.3	0.709534	1.33374	2.0017	0.421478	0.722636	1.43425	0.44309	0.671394	1.07457	0.230348	0.572819	0.983893	0.605415	1.18454	1.84045
AC005005.4	0	0	0.00882831	0	0	0.00234662	0	0	0.00451972	0	0.00177407	0.00665139	0	0	0.0087683
AC005006.1	0	0	0.329691	0	0	0.269654	0	0.101082	0.383014	0	0.119483	0.832786	0	0.0353418	0.810931
AC005008.1	0	0	0	0	0	0	0	0	0.0329553	0	0	0	0	0	0
AC005008.2	0	0	0	0	0	0.0540908	0	0	0	0	0	0	0	0	0
AC005009.1	0	0	0	0	0	0	0	0	0	0	0	0	0	0	0
AC005009.2	0	0.00767783	0.0489557	0	0.0162394	0.0563129	0	0.0410965	0.0913634	0.00626296	0.0177503	0.0511001	0.0255678	0.0651498	0.128388
AC005011.1	0	0	0	0	0	0	0	0	0	0	0	0	0	0	0
AC005013.1	0.191161	0.515199	1.14179	0.169202	0.574725	1.0321	0.0890511	0.819764	1.97732	0.598139	1.27206	1.99931	0.317662	0.697621	0.863717
AC005014.1	0	0.0510397	0.125303	0	0.0106583	0.0549476	0	0.00921621	0.0397709	0	0.00822413	0.0448961	0	0.00554031	0.0711576
AC005014.2	0	0.220749	0.569804	0	0.229004	0.484983	0	0.149114	0.572632	0	0.164732	0.496684	0.0652702	0.13775	0.72544
AC005014.3	0	0.50438	1.46563	0	0	0.498038	0	0	0.160002	0	0	0.243384	0	0.667417	1.05743
AC005014.4	0.210981	0.408442	0.880971	0.209099	0.453972	0.761932	0.179317	0.47505	0.816165	0.119118	0.450147	0.707773	0.0684065	0.397487	0.869265
AC005019.1	0	0	0.32606	0	0	0.123249	0	0	0.246477	0	0	0.0726731	0	0.12247	0.320567
AC005019.2	0	0	0	0	0	0	0	0	0	0	0	0	0	0	0
AC005020.1	0.810695	1.88868	2.42045	0.678373	1.47032	2.62879	0.798573	1.18239	2.22354	0.727414	1.30441	2.1423	0.940565	1.60366	2.78625
AC005020.2	0	0	0	0	0	0	0	0	0	0	0	0	0	0	0
AC005021.1	0.278953	0.469722	0.959523	0.0210559	0.322328	0.924417	0.0193452	0.307394	0.732299	0.208573	0.378186	0.75426	0	0.161844	0.289855
AC005033.1	0	0	0	0	0	0.0826262	0	0	0	0	0	0	0	0	0
AC005034.1	0	0	0	0	0	0	0	0	0	0	0	0	0	0	0
AC005034.2	0.613602	1.17424	2.13716	0.344256	0.885356	1.89388	0.200211	0.754337	1.53205	0.357771	0.756573	1.47513	0.400958	0.634048	1.66935
AC005034.3	0	0	0.0197751	0	0	0	0	0	0.0153973	0	0	0.0213758	0	0	0.0267334
AC005034.4	0	0.224586	0.450814	0	0.0457314	0.355026	0	0.0441917	0.287963	0	0.0760588	0.188371	0	0.0418438	0.232853
AC005034.5	0.954746	2.23282	3.76385	0.709879	1.34642	3.53425	1.06975	2.00211	3.69821	0.756948	1.76236	3.26504	1.53713	2.24408	4.19994
AC005034.6	0.00124414	0.0231628	0.0676745	0	0.00857412	0.0372211	0	0.0188813	0.0514498	0.00503914	0.013734	0.0562967	0	0.0129843	0.0703309
AC005037.1	0	0	0	0	0	0	0	0	0	0	0	0	0	0	0
AC005037.2	0	0	0	0	0	0	0	0	0	0	0	0	0	0	0
AC005040.1	0	0	0	0	0	0	0	0	0	0	0	0	0	0	0
AC005040.2	0	0	0.00219398	0	0	0.0044728	0	0	0.00445259	0	0	0	0	0	0
AC005041.1	0.0051315	0.0349657	0.0767047	0.00695503	0.0444486	0.0993665	0.012058	0.0411195	0.125637	0.00275794	0.0254364	0.0428937	0.0466005	0.105669	0.148208
AC005041.2	0	0.0478725	0.173838	0	0.100391	0.232283	0	0.0700173	0.234256	0	0.0197521	0.0957875	0	0.0392324	0.246401
AC005041.3	1.83145	3.28962	5.4021	2.35444	4.44236	7.08226	2.32696	5.16555	8.66369	1.59724	2.43633	6.22043	1.26429	3.47854	6.08916
AC005041.4	0	0.0230137	0.0922602	0	0.0333436	0.112395	0	0	0.0765568	0	0.0125693	0.0510033	0	0.0256751	0.0425786
AC005041.5	0.566966	0.973503	1.44993	0.479632	0.959542	1.23182	0.52005	0.923219	1.44522	0.537351	0.750767	1.12093	0.210578	0.710658	1.12644
AC005042.1	1.03351	1.64449	2.5794	0.846395	1.50155	2.29549	0.557114	1.3272	2.4743	1.21366	1.87942	2.84089	1.02512	2.21516	3.61232
AC005042.2	0	0.0140169	0.245302	0	0	0.0329386	0	0	0.0307834	0	0	0.058336	0	0	0.064889
AC005042.3	0	0.0410839	0.376108	0	0	0.168481	0	0	0	0	0	0.34564	0	0	0.32494
AC005046.1	0.361855	0.690322	1.23362	0.353759	0.623659	1.1744	0.346574	0.601288	1.03153	0.310346	0.532933	1.05242	0.868331	1.16704	1.88199
AC005048.1	0	0	0	0	0	0	0	0	0	0	0	0	0	0	0
AC005050.1	0.018903	0.0507676	0.184527	0	0.0151651	0.0469853	0	0.0233405	0.0486813	0.00687865	0.0243051	0.0408265	0.0134307	0.0409553	0.0805303
AC005050.2	0.0935621	0.297358	0.727307	0	0.108677	0.364356	0	0.0326879	0.20669	0.0826026	0.41277	0.765415	0	0.161954	0.53421
AC005050.3	0	0.0771918	0.389682	0	0.0587659	0.406146	0	0	0.139268	0	0.0667727	0.390728	0	0.0310835	0.568158
AC005052.1	0	0	0.0406649	0	0	0.0182111	0	0	0.0153806	0	0	0.0288312	0	0	0.0160144
AC005052.2	0.263892	0.510442	0.690706	0.16928	0.419398	0.629984	0.24477	0.416121	0.676074	0.238603	0.295138	0.532845	0.121776	0.29335	0.58609
AC005062.1	0.0684638	0.151923	0.353685	0.0884461	0.190237	0.36576	0.0410211	0.119646	0.253388	0.118755	0.217325	0.58208	0.14085	0.380755	0.601946
AC005064.1	0	0.0388296	0.140767	0.0399219	0.115086	0.198458	0	0.0410948	0.106044	0	0.00872599	0.0503699	0.0416683	0.181001	0.268783
AC005066.1	0	0	0	0	0	0	0	0	0	0	0	0	0	0	0
AC005070.1	0.333472	0.820853	1.31824	0.275996	0.658477	1.35724	0.189696	0.538661	1.29866	0.177473	0.539781	1.14024	0	0.176013	1.37536
AC005070.2	0.136545	0.673227	1.26449	0.130392	0.55822	1.26057	0	0.41956	0.902821	0.10529	0.859072	1.14903	0	0.210918	1.09195
AC005070.3	1.29018	1.94636	3.22335	1.08056	1.81771	2.91749	1.23414	1.9963	3.01235	0.981583	1.59972	2.10708	1.4681	2.17967	3.39054
AC005071.1	0.0683376	0.164549	0.384759	0	0.0965656	0.366558	0.0399608	0.242609	0.460712	0.0240354	0.183503	0.321079	0.0137535	0.169586	0.428198
AC005072.1	0.161844	0.291865	0.5312	0.124364	0.272938	0.502567	0.16389	0.29928	0.787607	0.118306	0.354601	0.585327	0.221601	0.317833	0.532
AC005076.1	0.365506	0.489294	0.922616	0.15462	0.423005	0.562647	0.157947	0.373832	0.646251	0.181907	0.241702	0.460824	0.156281	0.399816	0.806904
AC005077.1	0	0	0	0	0	0	0	0	0	0	0	0	0	0	0
AC005077.2	0	0.0509915	0.244291	0	0	0.237566	0	0.0389806	0.187159	0	0.028111	0.130608	0	0	0
AC005077.3	0	0	0.0457263	0	0	0	0	0	0	0	0	0	0	0	0
AC005077.4	0.241446	0.81486	2.41241	1.57872	10.0816	18.6396	1.30081	5.44813	15.5718	0.842123	2.12228	8.04509	2.60425	4.52544	11.1226
AC005077.9	0	0	0	0	0	0	0	0	0	0	0	0	0	0	0
AC005081.1	0.057423	0.198894	0.426446	0.0405012	0.135583	0.360195	0.0205215	0.1182	0.295485	0.0366462	0.174368	0.362161	0	0.0190654	0.412919
AC005082.1	0.231659	0.522915	0.96663	0.0692941	0.205621	0.458063	0.033863	0.199681	0.370967	0.0601046	0.161972	0.294403	0.161912	0.382127	0.739684
AC005082.2	0	0	0	0	0	0	0	0	0	0	0	0	0	0	0
AC005083.1	0.503149	1.09679	1.68461	0.719972	1.37358	2.35273	0.555255	0.82654	1.44563	0.648723	1.23303	2.46032	0.991386	1.46471	2.04989
AC005084.1	0	0.109203	0.467033	0	0	0.111963	0	0	0	0	0	0.0974454	0	0	0.0275048
AC005086.1	0	0.0922477	0.382946	0	0.142197	0.533026	0	0.186281	0.545041	0	0.139678	0.441694	0	0	0.384841
AC005086.2	0	0	0.164224	0	0.0535082	0.352159	0	0	0.197719	0	0.116696	0.429513	0	0	0
AC005086.3	0.137793	0.469421	1.20613	0	0.47099	0.748991	0.0878821	0.589416	1.05326	0	0.367301	0.865069	0	0.0678517	1.06877
AC005086.4	0	0	0.146718	0	0	0.164604	0	0	0.214871	0	0	0.20282	0	0	0.35666
AC005088.1	0	0.167685	0.385522	0	0.0658149	0.370178	0	0.0513035	0.304147	0	0.0653218	0.375497	0	0.138705	0.34728
AC005089.1	0	0	0.0582283	0	0	0.0639029	0	0	0.0856084	0	0	0.0132759	0	0	0.110833
AC005090.1	0	0	0	0	0	0	0	0	0	0	0	0	0	0	0
AC005091.1	0.00641854	0.111372	0.23792	0.00438097	0.11662	0.22423	0	0.0651817	0.219168	0.0123977	0.0753886	0.156414	0.0210793	0.104398	0.150541
AC005094.1	0	0	0	0	0	0	0	0	0	0	0	0	0	0	0
AC005096.1	0.357902	0.817609	1.20949	0.329327	0.764644	1.85638	0.336584	0.792941	1.73034	0.450661	0.901892	1.38612	0.174028	0.330508	1.10959
AC005099.1	0.0620706	0.286786	0.692867	0.0495336	0.288885	0.657436	0.0570379	0.198498	0.513244	0.0461406	0.273793	0.590947	0.0374592	0.527099	0.970098
AC005100.1	0	0	0.00821022	0	0	0	0	0	0	0	0	0	0	0	0
AC005100.2	0	0	0	0	0	0	0	0	0	0	0	0.018648	0	0	0
AC005102.1	0	0	0.138182	0	0	0	0	0	0	0	0	0	0	0	0
AC005104.1	1.00405	1.79389	2.67711	0.285072	1.39961	2.22542	0.611803	1.10633	2.02497	0.495482	1.33969	1.93696	0.493404	1.5715	2.36557
AC005104.2	0.0781241	0.40639	0.623763	0.0924654	0.307804	0.462065	0.0100916	0.178991	0.427952	0.110158	0.277473	0.640793	0	0.120721	0.479925
AC005105.1	0	0.0392763	0.282774	0	0	0.0177193	0	0	0	0	0	0	0	0	0.228491
AC005144.1	0	0.0149811	0.319045	0	0	0	0	0	0	0	0	0	0	0	0.011894
AC005153.1	0.151036	0.318631	0.524407	0.128878	0.28241	0.509124	0.10102	0.319151	0.609086	0.137157	0.23878	0.704963	0	0.167704	0.731991
AC005154.1	0.551714	1.47671	2.40764	0.289004	0.837735	2.4865	0.129295	1.2117	2.45731	0.407106	1.32875	2.02115	0	0.485098	1.32455
AC005154.2	0.384184	0.79304	1.39586	0.300752	0.7717	1.3959	0.384876	0.795087	1.16701	0.364085	0.604067	0.939741	0.749674	1.02232	1.57951
AC005154.3	0	0	0	0	0	0	0	0	0	0	0	0	0	0	0
AC005154.4	0.466548	0.890519	1.34986	0.158799	0.684961	1.53932	0.395338	0.825679	1.37223	0.344545	0.664701	1.00528	0.0736741	0.434115	1.16462
AC005154.5	0	0	0	0	0	0	0	0	0	0	0	0	0	0	0
AC005156.1	0.122955	0.23084	0.725638	0	0.205453	0.51203	0	0.134434	0.333851	0.0477756	0.187113	0.38621	0	0	0.174684
AC005159.1	0	0	0	0	0	0.417766	0	0	0.321951	0	0	0	0	0	0.111554
AC005160.1	0	0.165865	0.364476	0	0.17848	0.631845	0	0.100167	0.391574	0	0.122756	0.296921	0	0.0250104	0.411893
AC005161.1	0	0	0.407978	0	0	0	0	0	0	0	0	0	0	0	0
AC005162.1	0.0869558	0.522858	1.08347	0.0871076	0.314261	0.709246	0.0521522	0.215412	0.62954	0.152963	0.534944	0.925495	0.168164	0.534264	2.10647
AC005162.2	0.521648	1.12801	3.07775	0.198719	0.587303	1.50675	0.127822	0.795794	1.864	0.73659	1.28008	2.42719	0.127284	0.68533	1.16892
AC005162.3	0.111349	0.183472	0.391575	0.0649787	0.121436	0.24819	0.0765399	0.183911	0.350112	0.175461	0.310186	0.524674	0.0780667	0.116447	0.353924
AC005165.1	0.000173412	0.00596616	0.0177114	0.000832338	0.00690522	0.0135078	0	0.0028696	0.0098462	0	0.00285442	0.0104427	0	0.00169137	0.007922
AC005165.2	0	0	0.0946451	0	0	0	0	0	0	0	0	0	0	0	0.0450928
AC005165.3	0	0	0	0	0	0	0	0	0	0	0	0	0	0	0
AC005176.1	0	0	0	0	0	0	0	0	0	0	0	0	0	0	0
AC005176.2	0	0	0	0	0	0	0	0	0	0	0	0	0	0	0
AC005178.1	0	0	0	0	0	0	0	0	0	0	0	0	0	0	0
AC005180.1	0.12263	0.326722	1.15034	0.176004	0.317044	0.743	0	0.236752	0.485861	0	0.100533	0.377659	0	0.60472	0.93703
AC005180.2	0.0470649	0.36043	1.25879	0.130147	0.384723	0.717086	0.0489585	0.230665	0.761706	0.0658748	0.131256	0.363791	0.0512118	0.329487	0.798906
AC005181.1	0	0	0	0	0	0	0	0	0	0	0	0	0	0	0
AC005183.1	0.260632	0.706986	1.01288	0.346985	0.685124	1.24156	0.307042	0.734968	1.44379	0.160776	0.315875	0.677187	0.302137	0.494137	1.20797
AC005185.1	0	0	0	0	0	0	0	0	0	0	0	0	0	0	0
AC005186.1	0	0.016651	0.0372746	0.0198498	0.0367534	0.0673288	0.00218051	0.0241913	0.0595308	0.0124936	0.0396432	0.0657506	0.0235773	0.056509	0.0693988
AC005189.1	0	0.113304	0.470295	0	0.354038	0.692179	0	0.410262	0.86368	0.096465	0.275713	0.573356	0	0.335702	0.679396
AC005191.1	0	0	0	0	0	0	0	0	0	0	0	0	0	0	0
AC005195.1	0	0	0	0	0	0	0	0	0	0	0	0	0	0	0
AC005197.1	0	0.0438296	0.133767	0	0	0.0413386	0	0	0.125661	0	0	0.0540961	0	0	0.00883776
AC005208.1	0	0	0.0370563	0	0	0.0317704	0	0	0	0	0	0	0	0	0.0486547
AC005209.1	0	0	0	0	0	0	0	0	0	0	0	0	0	0	0
AC005215.1	0	0	0.250397	0	0	0	0	0	0	0	0	0.213149	0	0	0
AC005220.1	0	0	0.0388492	0	0	0.0136036	0	0	0.026723	0	0	0.0773494	0	0	0
AC005224.1	0	0	0	0	0	0	0	0	0	0	0	0	0	0	0
AC005224.2	0.0483913	0.139385	0.250142	0	0.0507814	0.195521	0	0.106456	0.195126	0.0639036	0.153713	0.261946	0.0329542	0.166102	0.520637
AC005224.3	0.991254	1.94425	3.07606	0.345538	0.713415	1.4387	0.499661	1.07828	1.94219	0.620855	1.19572	2.09568	0.241053	0.719846	1.64561
AC005225.1	0.0711325	0.177765	0.360894	0.0390686	0.125473	0.288012	0	0.130169	0.33515	0	0.100406	0.236591	0.0774693	0.169419	0.48426
AC005225.2	0.00910245	0.0310002	0.0672688	0.00960699	0.0418704	0.0680528	0.00404845	0.0325676	0.066873	0.00941013	0.0337742	0.0529143	0.0069882	0.0439238	0.0751048
AC005225.3	0	0	0.0463073	0	0	0	0	0	0.149481	0	0	0	0	0	0.0716267
AC005225.4	0.159262	0.37866	0.685246	0.213144	0.400702	1.09129	0.341807	0.726916	1.13385	0.160677	0.504738	0.680833	0.197129	0.611011	0.951619
AC005229.1	0.782777	1.3	2.09791	0.646553	1.28349	2.14977	0.466665	1.14648	1.98919	0.321602	1.01828	1.90794	0.651427	1.13453	1.64637
AC005229.2	0	0	0	0	0	0	0	0	0	0	0	0	0	0	0
AC005229.3	0	0	0	0	0	0	0	0	0	0	0	0	0	0	0
AC005229.4	1.46781	2.00296	2.92497	0.729477	1.19982	1.89907	0.813	1.44289	2.19468	0.592778	0.959011	1.86887	1.34361	1.93113	2.24405
AC005230.1	0.570606	1.25876	2.73454	0.909383	2.06185	2.95489	0.393421	1.41175	2.02595	0.633068	1.38645	2.35114	0.933091	2.29859	4.23378
AC005232.1	0	0.0494633	0.102424	0	0.028511	0.0972512	0	0.0338494	0.0908431	0	0.0361008	0.0738727	0	0.0548651	0.100526
AC005234.1	0	0	0.227659	0	0	0	0	0	0	0	0	0	0	0	0.0638301
AC005234.2	0	0	0	0	0	0	0	0	0	0	0	0	0	0	0
AC005237.1	0.214419	0.508418	0.934975	0.26017	0.824818	1.56905	0.111819	0.647141	1.19398	0.188025	0.838469	1.33408	0.296758	1.17274	1.62155
AC005237.2	0	0.289016	1.069	0	0	0.500629	0	0.157431	0.584373	0	0.343674	1.08632	0	0	0.24167
AC005244.1	0.302657	0.987497	2.01249	0.620765	1.51369	3.2576	0.573752	1.23118	2.27429	0.660947	1.02855	1.87714	0.365032	1.12856	2.17227
AC005244.2	0	0	0	0	0	0	0	0	0	0	0	0	0	0	0
AC005252.1	0	0	0	0	0	0	0	0	0	0	0	0	0	0	0
AC005252.2	0	0	0	0	0	0	0	0	0	0	0	0	0	0	0
AC005252.3	0	0	0	0	0	0	0	0	0	0	0	0	0	0	0.016909
AC005253.1	0.591294	0.994987	1.68631	0.401279	0.782759	1.53982	0.364161	0.934128	1.7287	0.426512	0.770577	1.68757	0.453657	1.02853	1.76698
AC005253.2	0	0	0	0	0	0	0	0	0	0	0	0	0	0	0
AC005255.1	0.0134437	0.0361944	0.081818	0.00772192	0.0184433	0.0390653	0.00296166	0.0122942	0.0277424	0.00683224	0.011975	0.0196409	0.0103672	0.03961	0.153517
AC005255.2	0	0	0	0	0	0	0	0	0	0	0	0	0	0	0
AC005256.1	0	0	0	0	0	0	0	0	0	0	0	0	0	0	0
AC005258.1	0	0	0	0	0	0	0	0	0	0	0	0	0	0	0
AC005258.2	0	0	0.0546238	0	0	0.0165861	0	0	0.0291087	0	0	0.0367834	0	0	0.00752253
AC005261.1	2.53288	3.7149	4.86032	2.59151	3.33812	5.511	2.68875	3.7785	5.94964	2.19109	3.34091	4.30413	2.13459	3.27423	4.37153
AC005261.2	8.36027	15.6835	22.573	6.81628	12.4047	22.2498	9.52543	14.5494	21.9683	5.63872	10.3174	19.5498	10.9484	15.1873	19.6935
AC005261.3	0.0959533	0.23784	0.382999	0.0656957	0.18586	0.331935	0.0255966	0.177108	0.425598	0.0885685	0.181999	0.409419	0.100327	0.163095	0.540762
AC005261.4	0	0	0	0	0	0	0	0	0	0	0	0.0429623	0	0	0
AC005261.5	0	0.0881646	0.22474	0	0	0.112696	0	0	0.187639	0	0	0.156429	0	0.0471068	0.207512
AC005261.6	3.38255	6.41137	10.974	2.39516	4.57303	8.80822	3.70341	6.60398	9.50702	1.66592	3.42624	7.04998	5.24275	6.18728	7.03516
AC005262.1	0	0.0880339	0.226904	0	0	0	0	0	0	0	0	0.0618122	0	0	0.0254561
AC005262.2	0	0	0	0	0	0	0	0	0	0	0	0	0	0	0
AC005264.1	0.015992	0.117356	0.236544	0.0480412	0.101747	0.219471	0.0340556	0.113836	0.255938	0.0118048	0.0683444	0.139419	0.0657356	0.152223	0.236751
AC005274.1	0	0.0526886	0.359103	0	0.0232759	0.188446	0	0	0.161145	0	0.0436849	0.217668	0	0	0.348065
AC005277.1	0	0	0	0	0	0	0	0	0	0	0	0	0	0	0
AC005277.2	0	0	0.163657	0	0	0.178762	0	0	0.163094	0	0	0.115538	0	0	0.0879474
AC005280.1	0.00145002	0.0230166	0.0613797	0.00121722	0.026565	0.0696487	0	0.0431808	0.0845629	0.0100132	0.0302487	0.0772691	0	0.0205417	0.0504523
AC005280.2	0	0.0123012	0.0713035	0	0.00871673	0.039517	0	0.00400434	0.0458897	0	0.0159616	0.0498508	0	0.00679679	0.0782229
AC005280.3	0	0	0	0	0	0	0	0	0	0	0	0	0	0	0
AC005281.1	0	0	0.0329951	0	0	0.0718913	0	0	0.0705396	0	0	0.120199	0	0	0.0106141
AC005284.1	0	0	0	0	0	0	0	0	0	0	0	0	0	0	0
AC005288.1	0.0603004	0.171759	0.339716	0.116893	0.355816	0.423442	0.0898545	0.272279	0.559821	0.20247	0.275928	0.797137	0.0329956	0.136372	0.431787
AC005291.1	0.0508112	0.337268	0.621035	0.241741	0.500542	1.13994	0.142276	0.395531	0.820407	0.14439	0.318956	0.481414	0.201092	0.444642	1.16195
AC005291.2	1.4743	3.86542	6.48734	2.40047	5.46421	8.68162	1.98447	3.50909	7.45859	2.1986	3.17409	5.21194	4.31475	6.81083	8.12442
AC005293.1	0.0697373	0.340396	0.692607	0.185088	0.392657	0.797693	0.11867	0.38075	0.690616	0.279335	0.390785	0.657195	0.529863	0.733903	1.79147
AC005294.1	0	0	0	0	0	0	0	0	0	0	0	0	0	0	0
AC005296.1	0	0	0.16887	0	0	0.323846	0	0	0.0765378	0	0	0.176783	0	0	0.0354037
AC005297.1	0	0	0	0	0	0	0	0	0	0	0	0	0	0	0
AC005297.2	0	0	0	0	0	0	0	0	0	0	0	0	0	0	0
AC005297.3	0	0	0	0	0	0	0	0	0	0	0	0	0	0	0
AC005300.1	0	0.0834471	0.355536	0	0	0.300582	0	0.060798	0.366521	0	0.0801719	0.330679	0	0	0
AC005301.1	0	0	0	0	0	0	0	0	0	0	0	0	0	0	0
AC005301.2	0	0	0	0	0	0.0213915	0	0	0	0	0	0	0	0	0.00736257
AC005303.1	0	0	0	0	0	0	0	0	0	0	0	0	0	0	0
AC005304.1	0	0.0860358	0.34635	0	0.14997	0.592603	0	0.070113	0.379971	0	0.0731442	0.241728	0	0.0656462	0.728276
AC005304.2	0	0.0339936	0.125003	0	0.029166	0.130044	0	0.0607267	0.175584	0	0.0259491	0.116048	0.052317	0.116705	0.187611
AC005304.3	0	0.11998	0.455212	0	0.171197	0.454607	0	0.195117	0.525387	0	0.0703008	0.337927	0	0.108291	0.50179
AC005306.1	0	0.0209695	0.0549585	0	0.0321889	0.0688993	0	0.0276544	0.0708759	0	0.0300075	0.0867139	0	0	0.0968067
AC005307.1	0	0	0.0149412	0	0	0	0	0	0	0	0	0	0	0	0
AC005323.1	0	0	0.0192347	0	0	0.0514784	0	0	0.01399	0	0	0	0	0	0.0130028
AC005323.2	0	0	0	0	0	0	0	0	0	0	0	0	0	0	0
AC005324.1	0	0	0	0	0	0	0	0	0	0	0	0	0	0	0
AC005324.2	0	0	0	0	0	0	0	0	0	0	0	0	0	0	0
AC005324.3	0.0118715	0.0479389	0.0816033	0.000726972	0.0182412	0.0646131	0.000883807	0.0206752	0.0423663	0.0296873	0.0559641	0.0752263	0.00201289	0.0157061	0.07036
AC005324.4	0	0	0	0	0	0	0	0	0	0	0	0	0	0	0
AC005324.5	0	0	0.116272	0	0	0.121509	0	0	0.0863773	0	0	0.0654002	0	0	0.0362395
AC005324.6	0	0	0	0	0	0	0	0	0	0	0	0	0	0	0
AC005326.1	0.0317629	0.601219	1.79031	0	0.568778	1.54658	0	0.407637	1.59605	0	0.907962	1.63727	0	0	0.303372
AC005329.1	0.0013317	0.0225034	0.072442	0.0177945	0.0595448	0.132	0.0101372	0.0646645	0.156479	0.00470894	0.0270156	0.0759564	0	0.0251482	0.0726034
AC005329.2	0	0	0	0	0	0	0	0	0	0	0	0	0	0	0
AC005329.3	0.15224	0.31864	0.565314	0.178513	0.318481	0.612474	0.211579	0.475721	0.631533	0.179111	0.381957	0.631655	0.198923	0.378249	0.531967
AC005330.1	0.0253493	0.116487	0.553379	0.0377382	0.211105	0.48257	0.0227561	0.266024	0.491746	0	0.032028	0.237238	0.0278768	0.239067	0.65242
AC005332.1	1.56458	2.92935	4.6969	1.25888	1.92469	2.87056	1.56776	2.07448	3.48497	1.48066	2.12791	2.71545	0.795079	1.59845	3.23836
AC005332.2	0.203783	0.486313	0.832352	0.145627	0.368071	0.626536	0.238225	0.559454	0.688003	0.178189	0.426975	0.850306	0.291408	0.632581	0.974667
AC005332.3	4.52658	7.12616	10.0554	3.18722	5.34567	8.83945	4.64311	6.7168	10.0321	2.15013	4.99378	7.16375	5.2648	8.37177	11.4769
AC005332.4	1.9053	3.22132	5.38781	0.938729	2.04381	3.35863	1.54268	3.11621	4.24582	1.04812	1.91839	2.9232	1.79373	3.20933	4.45008
AC005332.5	0.771403	1.15798	2.01346	0.712367	1.42782	2.37952	0.978699	1.52224	2.845	0.501663	0.966391	1.60746	1.22472	1.70716	2.7361
AC005332.6	6.97812	12.0044	15.306	7.8076	10.0238	14.8699	7.98255	12.8537	16.249	6.36774	8.28855	12.678	7.15907	10.81	17.1887
AC005332.7	0.261556	0.631121	1.23419	0.163858	0.576504	1.60024	0.251901	0.75822	1.15265	0.102417	0.506082	1.0754	0.189019	0.897812	1.91789
AC005336.1	0.00287555	0.187855	0.7062	0.226682	1.16863	2.40612	0.167361	0.742047	1.7951	0.0501454	0.225489	0.725453	0.191833	0.401005	1.52587
AC005336.2	0	0	0.0344363	0	0	0.209533	0	0	0.124984	0	0	0.0874613	0	0	0.0379464
AC005336.3	0	0	0	0	0.0121642	0.051118	0	0	0.059196	0	0	0.00953951	0	0	0.01381
AC005339.1	0	0	0	0	0	0	0	0	0	0	0	0	0	0	0
AC005341.1	0	0	0	0	0	0	0	0	0	0	0	0	0	0	0
AC005342.1	0	0	0	0	0	0.0551787	0	0	0	0	0	0	0	0	0.0552525
AC005342.2	0	0.158677	0.655808	0	0.0789336	0.341908	0	0	0.269684	0	0.0936712	0.188898	0	0.0613932	0.668596
AC005343.1	0.195199	0.406053	0.594337	0.1644	0.353246	0.505406	0.151272	0.403302	0.834036	0.0985257	0.190053	0.312093	0.159485	0.267501	0.689038
AC005343.4	0.042752	0.135276	0.436423	0	0.161502	0.456919	0	0.0891305	0.322681	0	0.0455926	0.22459	0	0.0738721	0.299222
AC005344.1	0.0883727	0.413866	1.06767	0.0949364	0.453414	1.34369	0.149323	0.526417	1.45734	0.138118	0.42658	0.906725	0.97756	1.52002	3.51788
AC005345.1	0	0	0	0	0	0	0	0	0	0	0	0	0	0	0
AC005351.1	0	0.0355834	0.0465238	0	0	0.149189	0	0	0.0297864	0	0.0284682	0.0849942	0	0	0.0603543
AC005355.1	0	0	0.0512153	0	0.0276405	0.141069	0	0.0146588	0.158127	0	0.0413255	0.129532	0	0	0
AC005357.1	0	0	0	0	0	0	0	0	0	0	0	0	0	0	0
AC005357.2	0	0	0.0333663	0	0	0.03005	0	0	0	0	0	0.021324	0	0	0.023626
AC005358.1	0	0	0	0	0	0	0	0	0	0	0	0	0	0	0.0507964
AC005358.2	0	0.00534079	0.0169275	0	0.00688438	0.0416251	0	0.00409971	0.0274735	0	0.0181586	0.0645605	0	0.0127144	0.0662766
AC005363.1	0	0	0	0	0	0	0	0	0	0	0	0	0	0	0
AC005363.2	0	0.396651	1.00291	0	0.0626724	0.657202	0	0.174032	0.969973	0	0.113121	0.611928	0	0.455352	1.75948
AC005370.1	0	0	0.394273	0	0	0.154099	0	0	0	0	0	0	0	0	0
AC005375.1	0	0	0	0	0	0	0	0	0	0	0	0	0	0	0
AC005377.1	0	0	0	0	0	0	0	0	0	0	0	0	0	0	0
AC005379.1	0	0.122449	0.630347	0.0716107	0.231849	1.02993	0	0.325365	0.753402	0	0.352462	0.803129	0	0.252351	0.655292
AC005381.1	0	0	0	0	0	0	0	0	0	0	0	0	0	0	0
AC005383.1	0.0430931	0.237841	0.610907	0.228027	0.629625	1.28944	0.0613236	0.321758	0.828812	0.125104	0.253144	0.921859	0.409055	0.756964	1.32828
AC005387.1	0.011099	0.224084	0.602901	0	0.214117	0.473664	0.0694969	0.407355	0.8348	0.0525876	0.280326	0.512569	0.0702612	0.372981	0.587155
AC005387.2	0.614617	0.980424	1.55875	0.344642	0.835304	1.62442	0.243042	0.714444	2.05636	0.50143	0.945625	1.27495	0.433918	1.19436	1.66428
AC005391.1	0.111141	0.619607	1.29156	0.122585	0.637646	1.39348	0.325231	0.758062	1.95379	0.316044	0.754121	1.18812	0	0.376934	0.748737
AC005392.1	0	0	0	0	0	0	0	0	0	0	0	0	0	0	0
AC005392.2	0	0.167918	0.653337	0	0.0740285	0.449366	0	0.191048	0.642023	0	0.113583	0.5988	0	0.315601	1.35058
AC005392.3	0	0	0	0	0	0	0	0	0	0	0	0	0	0	0
AC005393.1	0	0.16044	0.419336	0	0.110027	0.351842	0	0.0979503	0.520659	0	0.131283	0.386633	0	0.0835357	0.294877
AC005394.1	0	0	0	0	0	0	0	0	0	0	0	0	0	0	0
AC005394.2	0	0	0	0	0	0	0	0	0	0	0	0	0	0	0
AC005399.1	0	0	0.125231	0	0	0.125865	0	0	0.0887739	0	0	0.156772	0	0	0.312559
AC005400.1	0.0436154	0.156886	0.339446	0.00879136	0.240301	0.557921	0.0489733	0.188077	0.348309	0	0.099385	0.327276	0.0210565	0.346426	0.625047
AC005410.1	0.0225585	0.136507	0.336441	0.0170081	0.158365	0.39608	0.035591	0.184181	0.519017	0.0914608	0.159321	0.357189	0.0089311	0.226946	0.427443
AC005410.2	0.0724451	0.361301	0.670955	0.155365	0.402615	0.860817	0.0461487	0.249955	0.545276	0.0738411	0.27385	0.58148	0	0.345042	0.545406
AC005412.1	0	0	0.0223201	0	0	0	0	0	0	0	0	0	0	0	0
AC005414.1	0.0184347	0.0628706	0.119142	0.0348121	0.0738717	0.146123	0	0.0326705	0.0952853	0.0117028	0.0402938	0.0900626	0.0569114	0.104923	0.27115
AC005476.1	1.12543	2.1238	4.4404	1.02394	2.00613	3.90819	1.04575	1.75992	3.22312	1.59801	2.89681	4.12172	1.32225	2.45596	4.32396
AC005476.2	0.427199	0.763782	1.25262	0.528085	1.02609	1.50131	0.477671	0.90262	1.23212	0.289867	0.68962	1.39858	0.60594	1.25757	1.65762
AC005479.1	0.613485	1.45792	2.46888	0.534734	1.08046	2.43264	0.364922	1.01946	1.81137	0.697417	1.20085	1.66214	0.735561	0.882609	2.15898
AC005479.2	0.167813	0.499616	1.11238	0.134775	0.479747	0.90505	0.113709	0.430422	0.863909	0.0693831	0.325546	0.684604	0.0867048	0.535709	1.37057
AC005480.1	0.143436	0.264167	0.371625	0.150666	0.282763	0.570472	0.165019	0.310763	0.53386	0.133688	0.215012	0.416886	0.26307	0.373548	0.590212
AC005480.2	0	0.988384	2.22529	0.375312	1.6292	3.61922	0.464424	1.11402	3.33096	0	0.398722	2.25857	0	1.86151	3.32404
AC005481.1	0.0246947	0.121044	0.331325	0.0858935	0.178051	0.468211	0.0707263	0.160226	0.272698	0.0432217	0.114207	0.160363	0.0976625	0.199232	0.583094
AC005482.1	0	0	0.0277546	0	0	0	0	0	0	0	0	0	0	0	0
AC005486.1	0	0.30386	0.812973	0	0.266073	1.34008	0	0.268669	0.885379	0	0	0.236633	0	0.434538	0.97506
AC005487.1	0	0.00792028	0.0303028	0	0	0.00342045	0	0	0.00841174	0	0.00639775	0.0687783	0	0	0.0397242
AC005488.1	0.0716309	1.52565	3.14013	0	0.522506	1.87293	0	0.530666	2.28828	0	0.274912	1.54209	0	1.89505	3.4079
AC005495.1	0.0320995	0.142169	0.313857	0.0178997	0.12675	0.314791	0.0484023	0.148107	0.25731	0.0154625	0.0879214	0.220735	0	0.14717	0.44376
AC005495.2	0	0.0527704	0.198993	0	0	0.135656	0	0	0.0534796	0	0	0.0577425	0	0.0774604	0.304556
AC005498.1	0	0	0.101909	0	0	0.0870931	0	0	0.0946368	0	0	0.0673594	0	0	0.00795632
AC005498.2	0.013998	0.0799551	0.143042	0.0116485	0.0566084	0.146088	0.0102707	0.0746529	0.176882	0.00659214	0.0611053	0.119129	0.0123527	0.213642	0.327495
AC005498.3	0.242852	0.429989	0.702838	0.234484	0.451279	0.692574	0.147082	0.37327	0.566484	0.177933	0.294596	0.473116	0.274936	0.561517	0.798538
AC005513.1	0	0	0	0	0	0	0	0	0	0	0	0	0	0	0
AC005514.1	0	0.460977	1.37322	0	0.713796	2.12241	0.0234294	0.964458	2.15819	0	0.117668	0.899001	0	1.14074	1.85932
AC005515.1	0.0149415	0.0986491	0.311248	0.0178043	0.0705464	0.146922	0.0500104	0.223852	0.627429	0.0961456	0.475604	0.797497	0	0.0926395	0.209709
AC005515.2	0	0	0	0	0	0	0	0	0	0	0	0	0	0	0
AC005518.1	0	0	0	0	0	0	0	0	0	0	0	0	0	0	0
AC005518.2	0	0	0	0	0	0	0	0	0	0	0	0	0	0	0
AC005519.1	0.208852	0.496431	0.808186	0.187263	0.461713	0.94802	0.100316	0.36883	0.971999	0.0947884	0.344114	0.691992	0.0259371	0.425904	0.704004
AC005520.1	0.00896677	0.0324324	0.0601833	0	0.0215235	0.0588588	0.00660825	0.0347321	0.0567351	0.00972225	0.0312875	0.0714377	0.00386832	0.0423	0.102803
AC005520.2	0.326983	0.620171	1.01414	0.471522	0.732852	1.18754	0.406841	0.740291	0.983584	0.248641	0.405725	0.679014	0.632963	0.924548	1.22731
AC005520.3	0.716668	1.27965	2.27917	0.40297	1.27829	3.50564	0.643607	1.44089	2.55891	0.66283	1.31058	2.74151	0.741829	1.51002	2.62746
AC005520.4	0	0	0	0	0	0	0	0	0	0	0	0	0	0	0.0669839
AC005520.5	0.0168485	0.0725831	0.130627	0.0188084	0.0908164	0.218183	0.0287502	0.0950301	0.255125	0.00848731	0.0545646	0.123961	0.0113397	0.0880404	0.160085
AC005521.1	0	0	0.0245613	0	0	0	0	0	0	0	0	0	0	0	0
AC005522.1	0.149476	0.410262	0.847317	0.0716232	0.582052	1.18469	0.0662533	0.553542	1.09937	0.386703	0.663813	0.97408	0.0399748	0.253382	1.02207
AC005523.1	0	0.0297149	0.164648	0	0.302546	0.653596	0	0.0791742	0.480192	0	0	0.357354	0	0.151804	0.622949
AC005523.2	0	0	0	0	0	0	0	0	0	0	0	0	0	0	0
AC005524.1	0	0	0	0	0	0	0	0	0	0	0	0	0	0	0
AC005529.1	0.125015	0.393644	0.772129	0	0.148518	0.521977	0	0.207367	0.500523	0	0.206949	0.586133	0	0.201716	0.693759
AC005531.1	0	0	0.0221018	0	0	0	0	0	0	0	0	0	0	0	0
AC005532.1	0.0259314	0.0687195	0.120754	0.0127168	0.0447842	0.123596	0.0214955	0.0655211	0.11649	0.0361556	0.0660807	0.0851897	0.0185982	0.091078	0.111754
AC005532.2	0	0.0808227	0.436543	0	0	0.104809	0	0	0.0993838	0	0	0.167107	0	0	0
AC005534.1	0.0917382	0.177038	0.378394	0.067235	0.149429	0.319285	0.0672967	0.134837	0.221593	0.0715763	0.166777	0.23675	0.094938	0.140334	0.249551
AC005534.2	0.221432	0.964841	1.48249	0.260927	0.692368	1.06261	0.283457	0.590442	1.08067	0.0809129	0.412259	0.719754	0.148117	0.329206	0.681372
AC005537.1	0.00274063	0.012415	0.0496164	0	0.0068304	0.0274368	0	0.00669271	0.0210511	0.00233031	0.0192019	0.0568926	0	0.014663	0.0506886
AC005538.1	0	0	0	0	0	0	0	0	0	0	0	0	0	0	0
AC005538.2	0	0	0	0	0	0	0	0	0	0	0	0	0	0	0
AC005538.3	0	0	0.0096545	0	0	0	0	0	0	0	0	0	0	0	0
AC005539.1	0	0.0288926	0.135485	0	0	0.0387413	0	0	0.0247126	0	0	0.0249815	0	0.00500296	0.18266
AC005540.1	1.96547	3.21096	5.52721	1.21289	2.21734	3.29929	1.20907	1.99347	3.12855	1.36968	2.24004	3.11847	0.856802	2.66703	3.17841
AC005544.1	0	0.107657	0.582943	0.145761	0.69808	1.41851	0.538952	1.22816	3.02037	0.0804818	0.444458	1.31338	0.0639727	0.50334	1.34288
AC005544.2	0	0	0	0	0	0	0	0	0	0	0	0	0	0	0
AC005546.1	0.0885168	0.492798	0.657731	0	0.239294	0.630612	0.0743576	0.206908	0.65605	0	0.318827	0.661467	0	0.0468774	0.516424
AC005548.1	0	0	0	0	0	0	0	0	0	0	0	0	0	0	0
AC005549.1	0	0	0	0	0	0	0	0	0	0	0	0	0	0	0
AC005549.2	0	0	0	0	0	0	0	0	0	0	0	0	0	0	0
AC005550.1	0	0	0.0900824	0	0	0	0	0	0	0	0	0	0	0	0.31143
AC005550.2	0.0367286	0.132827	0.415348	0.0762311	0.173007	0.322762	0.0452157	0.121081	0.324586	0.0310926	0.0836819	0.144609	0.101798	0.354998	0.548328
AC005551.1	0	0	0.166451	0	0	0.140562	0	0	0.043062	0	0	0.0606575	0	0	0.069573
AC005552.1	0	0	0	0	0	0	0	0	0	0	0	0	0	0	0
AC005559.1	0	0	0	0	0	0	0	0	0	0	0	0	0	0	0
AC005562.1	0.0220672	0.0485854	0.0776908	0.0198018	0.0379662	0.0659982	0.0209927	0.0408095	0.0919999	0.0194411	0.0292115	0.0675637	0.0387908	0.0748615	0.111471
AC005562.2	0	0	0	0	0	0	0	0	0	0	0	0	0	0	0
AC005578.1	0	0.0314165	0.0897587	0	0.00763663	0.0711594	0	0	0.0368962	0	0	0.030708	0	0.0276713	0.182438
AC005580.1	0	0	0	0	0	0	0	0	0	0	0	0	0	0	0
AC005586.1	1.18177	2.27776	3.76289	1.33346	1.77224	2.45148	0.819437	1.84888	2.60635	1.30441	2.06249	3.03231	1.04835	1.45963	2.00267
AC005586.2	0.196928	0.546398	1.15613	0.0294742	0.14388	0.449673	0.125561	0.350296	0.784425	0.0771138	0.238515	0.514683	0.078348	0.489212	1.24043
AC005587.1	0	0	0	0	0	0	0	0	0	0	0	0	0	0	0
AC005588.1	0	0	0	0	0	0	0	0	0	0	0	0	0	0	0
AC005592.1	0	0.00567065	0.0908609	0	0	0.0313235	0	0	0.0169963	0	0	0.0227704	0	0	0.0161403
AC005593.1	0.00902065	0.153805	0.527605	0.0116263	0.390304	0.653863	0.0608779	0.383489	0.676286	0.0998661	0.324298	0.580663	0	0.256331	1.1655
AC005594.1	0.263204	0.387245	0.680718	0.172258	0.394557	0.774851	0.166029	0.436105	0.768181	0.148029	0.287396	0.484449	0.129915	0.47765	1.01941
AC005597.1	0	0	0	0	0	0	0	0	0	0	0	0	0	0	0
AC005599.1	0.30943	0.533928	0.877209	0.0611171	0.294975	0.686008	0.0605937	0.447969	0.790449	0.327569	0.572715	1.068	0.0653462	0.263427	0.723709
AC005606.1	0	0	0	0	0	0	0	0	0	0	0	0	0	0	0
AC005606.2	0.0575865	0.159323	0.221502	0.0831555	0.164776	0.415551	0.0719222	0.187545	0.328097	0.0963329	0.153483	0.227986	0.0309839	0.136572	0.24187
AC005609.1	0	0	0	0	0	0	0	0	0	0	0	0	0	0	0
AC005609.3	0	0	0	0	0	0	0	0	0	0	0	0	0	0	0
AC005609.4	0	0	0	0	0	0	0	0	0	0	0	0	0	0	0
AC005609.5	0	0.00529721	0.0179576	0	0	0.0200316	0	0.00220098	0.0261813	0	0.00604807	0.0276435	0	0.00273742	0.0173874
AC005614.1	0	0.00918692	0.0370801	0	0	0.0222797	0	0	0.0288408	0	0	0.0182878	0	0	0
AC005614.2	0	0	0	0	0	0	0	0	0	0	0	0	0	0	0
AC005616.1	0	0	0	0	0	0	0	0	0	0	0	0	0	0	0
AC005618.1	0.1912	0.586941	1.39292	0.101954	0.247842	0.525342	0.180533	0.316595	0.627063	0.12783	0.370129	0.612894	0.15368	0.297799	0.506087
AC005618.2	0	0	0	0	0	0	0	0	0	0	0	0	0	0	0
AC005618.3	0	0	0	0	0	0	0	0	0	0	0	0	0	0	0
AC005618.4	0.111775	0.237898	0.405263	0.0270248	0.133594	0.361034	0.0409636	0.257394	0.503532	0.124624	0.23726	0.44102	0.0467652	0.160386	0.469191
AC005621.1	0	0	0	0	0	0	0	0	0	0	0	0	0	0	0
AC005622.1	0.0147493	0.0807407	0.14312	0	0.0413476	0.0916986	0	0.03243	0.102346	0.00843358	0.045313	0.086709	0	0.0273711	0.134484
AC005625.1	0	0	0	0	0	0	0	0	0	0	0	0	0	0	0
AC005631.1	0	0	0	0	0	0	0	0	0	0	0	0	0	0	0
AC005632.1	0	0	0.0529178	0	0	0.0429196	0	0	0	0	0	0	0	0	0
AC005632.2	1.06101	1.55396	2.39904	0.684558	1.73246	2.49415	0.738637	1.38882	2.43927	0.890894	1.48759	2.22776	1.22725	1.6911	2.85355
AC005632.3	0	0	0	0	0	0	0	0	0	0	0	0	0	0	0
AC005632.4	0	0	0	0	0	0	0	0	0	0	0	0	0	0	0
AC005632.5	1.37861	2.72164	4.4883	1.2264	2.39963	4.5915	1.35804	2.05919	4.40773	1.53731	2.25198	3.89182	2.25459	2.77224	3.9434
AC005666.1	0.0252528	0.0796859	0.194051	0.0116337	0.071645	0.364271	0	0.0650998	0.143804	0.0116197	0.0418607	0.0843185	0.0271135	0.0819539	0.262281
AC005670.1	0	0	0.158069	0	0	0.136562	0	0	0.129368	0	0	0.0753199	0	0	0.0211683
AC005670.2	0	0	0	0	0	0	0	0	0	0	0	0	0	0	0
AC005670.3	0.556086	1.00682	1.55977	0.829967	1.26136	1.95507	0.652191	1.28888	1.63771	0.442163	0.576773	0.981757	0.917801	1.77395	2.00506
AC005674.1	0.394213	0.733367	1.43689	0.279038	0.595062	1.4583	0.267235	0.808525	1.40665	0.407583	0.729931	1.42587	0.352802	0.655278	1.2164
AC005674.2	0.58644	0.885258	1.77723	0.316046	0.579592	1.37175	0.395253	0.761211	1.18234	0.379787	0.867597	1.23714	0.87149	1.23313	1.94494
AC005682.1	0.494255	0.888297	1.51312	0.118575	0.399192	0.909723	0.111544	0.293132	0.487828	0.153578	0.245411	0.538733	0.229411	0.614248	1.99586
AC005682.2	0	0.0312623	0.131616	0	0	0.0477511	0	0	0.0150028	0	0	0.0357641	0	0	0.0154199
AC005686.1	0	0	0	0	0	0	0	0	0	0	0	0	0	0	0
AC005691.1	0	0	0	0	0	0	0	0	0	0	0	0	0	0	0
AC005692.1	0	0	0.0830468	0	0	0	0	0	0.00720191	0	0.0150053	0.0653793	0	0	0.00514203
AC005692.2	0	0.018749	0.111836	0	0	0	0	0	0	0	0	0	0	0	0
AC005692.3	0	0.0553623	0.119074	0	0	0.0342284	0	0	0.0400583	0	0.0108059	0.0819281	0	0.0111821	0.108714
AC005695.1	0.0747237	0.260625	0.385015	0.0238724	0.219694	0.374711	0.0400161	0.165979	0.389519	0.0957519	0.251497	0.444877	0.0361092	0.125717	0.309575
AC005695.2	0	0.129883	0.343082	0	0.0893365	0.576615	0	0.105266	0.404453	0	0.0748903	0.283494	0	0.0994606	0.446467
AC005695.3	0	0.143591	0.574158	0	0.317058	0.811087	0	0.332416	0.815204	0	0.292056	0.906085	0	0	0.749005
AC005696.1	0.40603	0.741691	1.21059	0.27245	0.599592	0.806622	0.257899	0.608372	1.1253	0.237259	0.346136	0.638535	0.231639	0.577887	0.718635
AC005696.2	0	0	0	0	0	0	0	0	0	0	0	0	0	0	0
AC005696.3	1.09222	2.09351	3.5273	1.24787	2.12181	3.49243	0.977375	1.80907	3.77701	0.97767	1.47459	2.68771	1.01537	2.39851	5.06244
AC005696.4	0.0591942	0.137826	0.308308	0.0156882	0.0513934	0.234344	0.0197818	0.094096	0.213204	0.0308176	0.0672522	0.133034	0	0.169162	0.306422
AC005697.1	0	0	0	0	0	0	0	0	0	0	0	0	0	0	0
AC005697.2	0	0.0146904	0.0368231	0	0.0129982	0.075535	0	0	0.0307929	0	0	0.0131969	0	0	0.0186836
AC005697.3	0	0	0	0	0	0	0	0	0	0	0	0	0	0	0
AC005699.1	0	0.00130324	0.00463686	0	0.000841785	0.00442616	0	0.000977945	0.0055931	0	0.00205494	0.00710166	0	0.00051109	0.00273781
AC005701.1	0	0	0	0	0	0	0	0	0	0	0	0	0	0	0
AC005702.1	1.02141	1.65233	2.94089	1.02157	1.71362	3.34681	0.914771	2.51612	3.32399	0.999867	1.73636	2.61254	0.780914	2.14495	3.30479
AC005702.2	0.343841	0.491123	0.856582	0.176501	0.411307	1.02856	0.292798	0.645535	0.978471	0.1069	0.303528	0.804089	0.330587	0.638448	0.957852
AC005702.3	0.124084	0.24597	0.568434	0.0338873	0.491349	0.694098	0.0413839	0.367542	0.674003	0	0.0674802	0.377207	0.0861167	0.443202	0.907888
AC005702.4	0.0947549	0.760369	1.8254	0.062276	0.711576	1.82447	0.203252	0.975576	1.90125	0.0368008	0.17668	0.905485	0.387876	0.762411	1.57256
AC005702.5	0	0	0	0	0	0	0	0	0	0	0	0	0	0	0
AC005703.1	0	0	0	0	0	0.0230667	0	0	0	0	0	0	0	0	0
AC005703.2	0	0	0	0	0	0	0	0	0	0	0	0	0	0	0
AC005703.3	0	0	0	0	0	0.175241	0	0	0.0871335	0	0	0	0	0.0595124	0.300119
AC005703.4	0	0.0608635	0.294924	0	0	0.207754	0	0	0.0804842	0	0	0.1106	0	0	0.1533
AC005703.5	0	0	0	0	0	0	0	0	0	0	0	0	0	0	0
AC005703.6	0.497774	1.13597	2.16229	1.09662	1.75295	2.74894	0.559514	1.46172	2.41494	0.532847	0.937802	1.43187	1.36018	2.1526	3.75133
AC005703.7	0	0	0.0180338	0	0	0.0347552	0	0	0	0	0	0.0211693	0	0	0
AC005722.1	0	0	0	0	0	0	0	0	0	0	0	0	0	0	0
AC005722.2	0	0.00874452	0.0364748	0	0	0.0355111	0	0	0.0078859	0	0	0.00726261	0	0.0270053	0.0889119
AC005722.3	0	0	0	0	0	0	0	0	0	0	0	0	0	0	0
AC005725.1	0	0.0126799	0.0520127	0	0.0896758	0.184643	0	0.0115334	0.120388	0	0.0139238	0.0383528	0.0219444	0.0856081	0.218737
AC005726.1	0.308703	0.66283	1.02674	0.260675	0.578889	1.21662	0.318143	0.682112	1.48538	0.176779	0.491352	1.06014	0.460316	0.724861	1.04225
AC005726.2	0.188884	0.346246	0.447145	0.164943	0.288295	0.534302	0.152986	0.293591	0.581337	0.181651	0.327556	0.563424	0.0184751	0.137158	0.317844
AC005726.3	0.209714	0.870486	1.28553	0.216857	0.479382	1.27204	0.161175	0.610407	1.48516	0.202083	0.627488	1.35198	0	0.380808	0.558376
AC005726.4	0	0	0	0	0	0	0	0	0	0	0	0	0	0	0
AC005726.5	0	0	0	0	0	0	0	0	0	0	0	0	0	0	0
AC005730.1	0	0	0	0	0	0	0	0	0	0	0	0	0	0	0.139121
AC005730.2	0.0163141	0.0840032	0.336801	0	0.135029	0.300081	0	0.100905	0.282672	0	0.0364739	0.159244	0.0461887	0.153979	0.378022
AC005730.3	0.828834	1.41647	2.59512	0.332695	1.02519	2.00226	0.417993	0.902569	2.30412	0.346434	0.869331	1.57044	0.272928	1.12453	1.81988
AC005736.1	0.0595512	0.135494	0.292279	0.0936416	0.177982	0.311173	0.0871739	0.240106	0.418823	0.0749888	0.141433	0.268718	0.136114	0.26606	0.575624
AC005736.2	0	0	0.123169	0	0	0.273334	0	0	0.175978	0	0	0	0	0	0.0685366
AC005740.1	0	0.190536	0.508113	0	0	0.105605	0	0.0271632	0.193949	0	0	0.144185	0	0.017313	0.199379
AC005740.2	0	0	0.082278	0	0	0.0919806	0	0	0.0658583	0	0	0.112247	0	0	0.0199558
AC005740.3	0.361827	0.777832	1.33214	0.417637	1.08542	2.35404	0.372739	0.860976	1.65067	0.437074	0.814774	1.26836	0.269425	1.11907	2.32758
AC005740.4	0.224345	0.406752	0.937297	0.155095	0.664879	1.44456	0.286354	0.690181	1.08657	0.16367	0.371453	0.893934	0.182283	0.880522	1.07111
AC005741.1	0	0	0	0	0	0	0	0	0	0	0	0	0	0	0
AC005746.1	0.200198	0.360957	0.782598	0.186799	0.531903	0.95579	0.247784	0.62615	1.08296	0.235873	0.319965	0.660748	0.07856	0.791446	1.15153
AC005746.2	0.0797701	0.390715	0.831104	0.045976	0.269045	0.740926	0.0986603	0.423594	0.813871	0.157459	0.462474	0.86061	0.0280855	0.497225	1.32553
AC005746.3	0	0.114739	0.397895	0	0.184602	0.584763	0	0.11519	0.419958	0	0.246776	0.647166	0	0.0910454	0.59981
AC005747.1	2.53536	4.68342	10.0072	3.98642	6.4409	11.7852	3.36528	6.07008	8.88213	3.03591	4.22547	6.29142	3.70267	8.62397	15.0064
AC005753.1	0.205114	0.828609	1.54983	0.327379	0.820812	1.83892	0.0793022	0.572688	1.35607	0.102583	0.454213	0.785543	0.629617	1.15268	2.23376
AC005753.2	0	0	0.0402487	0	0	0.0657846	0	0	0.030738	0	0	0.0785039	0	0	0.0365873
AC005753.3	0.0610948	0.178508	0.318064	0.102668	0.230304	0.48439	0.0778449	0.155763	0.322321	0.0271976	0.0602016	0.312702	0.171159	0.349169	0.582348
AC005757.1	0.241201	0.49229	0.826164	0.215212	0.640006	1.10831	0.24277	0.839007	1.58818	0.117654	0.311123	0.859189	0.113941	0.29049	0.869296
AC005758.1	0	0	0	0	0	0.0440858	0	0	0	0	0	0	0	0	0.0545948
AC005759.1	0	0	0.00332777	0	0	0.00425543	0	0.00041164	0.00318827	0	0.00123189	0.00462437	0	0	0.00265761
AC005759.2	0.0204742	0.108414	0.184959	0.0177948	0.0730291	0.161134	0	0.0595997	0.162483	0.0150433	0.0728891	0.147205	0.00722126	0.151056	0.308834
AC005771.1	0	0	0	0	0	0	0	0	0	0	0	0	0	0	0
AC005772.1	0	0	0	0	0	0	0	0	0	0	0	0	0	0	0
AC005774.1	0	0	0	0	0	0	0	0	0	0	0	0	0	0	0
AC005775.1	0	0.153223	0.358936	0	0.0887121	0.250986	0.00790928	0.100764	0.331922	0	0.0504545	0.210598	0	0.0821024	0.160555
AC005776.1	0.081122	1.21155	2.2053	0.129152	0.448763	1.19059	0	0.152086	0.989403	0.0810891	0.637834	1.09304	0	0.0576653	0.805372
AC005776.2	0.200062	0.318469	0.539137	0.110438	0.240688	0.480666	0.0543492	0.201025	0.405344	0.106295	0.188823	0.31871	0.105984	0.2134	0.351327
AC005777.1	0	0	0	0	0	0	0	0	0	0	0	0	0	0	0
AC005783.1	0	0	0	0	0	0	0	0	0	0	0	0	0	0	0
AC005785.1	0.198399	0.402672	0.618603	0.167694	0.3226	0.648104	0.259498	0.487859	0.810308	0.196563	0.320563	0.453644	0.29795	0.515096	0.661124
AC005786.1	0	0	0.214984	0	0	0	0	0	0	0	0	0	0	0	0
AC005786.2	0	0.295209	0.837042	0	0.151817	0.604839	0	0.243992	0.800771	0	0.138977	0.424419	0	0.150797	0.829516
AC005786.3	0	0	0	0	0	0	0	0	0	0	0	0	0	0	0
AC005786.4	0	0	0.0959667	0	0	0.0389637	0	0	0.0360067	0	0	0.0541754	0	0	0.0547137
AC005789.1	0	0	0	0	0	0	0	0	0	0	0	0	0	0	0
AC005790.1	0.012416	0.225068	0.409912	0.00890783	0.253427	0.750453	0	0.107601	0.484761	0	0.198898	0.455846	0.120498	0.429846	1.24945
AC005796.1	0	0	0.081636	0	0	0	0	0	0	0	0.0498674	0.170659	0	0	0
AC005798.1	0	0	0.0277078	0	0	0	0	0	0	0	0	0	0	0	0.0350285
AC005803.1	0.347251	0.731836	1.10188	0.286804	0.662049	1.29254	0.321188	0.598218	1.3029	0.368148	0.578421	0.875853	0.170701	0.623675	1.05278
AC005808.1	0	0	0	0	0	0	0	0	0	0	0	0.067077	0	0	0.031686
AC005821.1	0.00819144	0.0200746	0.0432931	0.0104964	0.03487	0.0643556	0.0100948	0.0437923	0.106848	0.0280532	0.0577588	0.1681	0	0.015418	0.0408318
AC005821.2	0	0	0	0	0.0327374	0.13454	0	0.0228964	0.151505	0	0	0.0267816	0	0	0.0349747
AC005822.1	0.454479	1.03706	1.65712	0.328927	0.689154	1.38669	0.455748	0.826026	1.33789	0.236702	0.581391	1.06023	0.684369	0.969316	1.36075
AC005823.1	0	0	0	0	0	0	0	0	0	0	0	0	0	0	0
AC005823.2	0	0	0	0	0	0	0	0	0	0	0	0	0	0	0
AC005828.1	0.141102	0.546311	0.989067	0.336937	0.816382	1.39408	0.527485	0.855759	1.68671	0.476515	0.851128	1.54335	0.198272	0.54372	0.944034
AC005828.2	0.0553533	0.323163	0.756464	0.190757	0.571034	1.25566	0.343189	0.897144	1.55404	0.42263	0.682109	1.52286	0.0867965	0.552447	1.15971
AC005828.3	0	0	0	0	0	0.0753172	0	0	0.171527	0	0	0.057324	0	0	0.0630101
AC005828.4	0.216871	0.59182	1.18389	0.212686	0.65717	1.51297	0.463217	1.05602	1.83234	0.405363	0.702775	1.6091	0.323983	0.494748	1.18658
AC005828.5	0	0.0979695	0.298886	0	0.0643917	0.251487	0	0.0330429	0.264921	0	0	0.198725	0	0.108947	0.374127
AC005828.6	0.143713	1.1621	2.6166	0.787524	1.76345	3.04053	0.942469	2.41814	3.63689	0.537334	2.0631	2.86407	0.0956816	0.693837	1.92691
AC005828.7	0	0.192979	0.735697	0.140178	0.476009	0.893779	0.206772	0.766376	1.22552	0.240307	0.504714	0.945197	0.0927479	0.442898	0.836619
AC005829.1	0.179433	0.483417	0.887247	0.210523	0.443361	0.834386	0.233494	0.458594	1.02299	0.140207	0.41471	0.627677	0.337739	0.529365	0.786341
AC005829.2	0	0.0296787	0.107581	0	0	0.0792586	0	0	0.127281	0	0	0.0632627	0	0	0.0512241
AC005832.1	0.253024	0.391076	0.642754	0	0.191693	0.49519	0	0.137961	0.514409	0	0.164446	0.31368	0	0.183702	0.57737
AC005832.2	0	0	0.013112	0	0	0	0	0	0.0179442	0	0	0	0	0	0
AC005832.3	0	0.0481688	0.191972	0	0	0.0550137	0	0	0.0561045	0	0	0.0596392	0	0	0.0543574
AC005832.4	0	0	0.0372624	0	0	0	0	0	0	0	0	0	0	0	0.0725773
AC005833.1	0	0.00643748	0.0347398	0	0.00502203	0.0361647	0	0.00553978	0.021894	0	0.00345268	0.0135585	0.0073077	0.0253494	0.0833259
AC005833.2	0.00570662	0.0287555	0.0697247	0	0.00265392	0.0282572	0	0.00923397	0.0313039	0	0.0129629	0.0323081	0	0.0284817	0.0516387
AC005837.1	0.14252	0.217722	0.483509	0.0363324	0.143906	0.304669	0.079231	0.187436	0.420332	0.0972706	0.192046	0.383163	0	0.111898	0.168501
AC005837.2	0	0	0	0	0	0	0	0	0	0	0	0	0	0	0
AC005837.3	0.352231	0.969693	2.29885	0.171466	1.05724	1.80384	0.385365	1.37167	2.49533	0.081766	0.382873	0.822232	1.12226	1.9808	3.48695
AC005838.1	0	0	0	0	0	0	0	0	0	0	0	0	0	0	0
AC005838.2	1.6707	2.45202	3.9206	1.33385	2.47724	4.9661	1.44275	2.15592	3.83845	0.91425	1.4229	2.46611	0.884488	2.62691	3.21175
AC005839.1	0.0216476	0.0639872	0.139643	0.0180342	0.0502487	0.0962005	0.022207	0.0590325	0.109292	0.0229988	0.0581986	0.0841451	0	0.0271482	0.0765051
AC005840.1	9.30529	13.6587	23.3396	6.52349	9.36473	14.0183	5.33498	11.9163	15.6043	6.7395	10.915	15.6385	6.73353	8.18467	17.8241
AC005840.2	0.0922463	0.459525	0.904657	0	0.187626	0.451094	0	0.112543	0.413918	0	0.194761	0.661334	0.206665	0.461305	0.895171
AC005840.3	0.251211	0.540562	1.1342	0.163714	0.280674	0.613881	0.109037	0.382033	0.58964	0.106206	0.277701	0.678713	0.115195	0.528221	0.787185
AC005840.4	0.0391573	0.0966463	0.277556	0.0165199	0.0527893	0.130183	0.0108849	0.0472329	0.140186	0.0602861	0.147203	0.230465	0.0260189	0.0551171	0.134139
AC005840.5	1.09829	1.79635	3.01637	0.672852	1.22127	2.7328	0.940896	1.75641	2.96564	0.715966	1.45717	2.22426	0.698575	1.71063	2.38501
AC005841.1	0	0	0.111353	0	0	0.0957698	0	0	0	0	0	0	0	0	0
AC005842.1	0.175829	0.371324	0.762707	0.193409	0.343786	0.569673	0.183341	0.37033	0.712697	0.208498	0.318085	0.685057	0.214201	0.336976	0.67492
AC005845.1	0	0.0474884	0.139445	0	0.0703856	0.214392	0	0.105897	0.328623	0	0.0708162	0.197028	0	0.122154	0.353297
AC005856.1	0.313625	0.55368	1.16527	0.332616	0.598118	0.917484	0.46549	0.814129	1.39052	0.261144	0.521557	1.02928	0.513448	0.666423	1.31124
AC005858.1	0	0	0	0	0	0	0	0	0	0	0	0	0	0	0
AC005858.2	0	0	0	0	0	0	0	0	0	0	0	0	0	0	0
AC005858.3	0	0	0	0	0	0	0	0	0	0	0	0	0	0	0
AC005863.1	0.0051101	0.112142	0.710582	0	0	0.00660073	0	0	0.00296976	0	0.0493656	0.0978362	0	0	0.00237426
AC005865.1	0.0375911	0.174352	0.324986	0.0483381	0.203712	0.471608	0.0378155	0.130793	0.375592	0.0761762	0.148345	0.373848	0.0343715	0.0733267	0.183149
AC005865.2	0.0669657	0.175689	0.286414	0.0887697	0.236111	0.379966	0.0695207	0.152849	0.43886	0.0764837	0.122674	0.204643	0.0825557	0.226577	0.354237
AC005865.3	0.0890034	0.382023	0.645381	0.344018	0.559019	1.01134	0.178535	0.45886	1.16054	0.177833	0.44698	0.77317	0.248124	0.422261	0.587648
AC005868.1	0	0	0	0	0	0	0	0	0	0	0	0	0	0	0
AC005871.1	0	0	0	0	0	0	0	0	0	0	0	0	0	0	0
AC005871.2	0	0	0	0	0	0	0	0	0	0	0	0	0	0	0
AC005884.1	0	0.130791	0.320008	0	0.041913	0.243688	0	0.0803666	0.322731	0	0.0870478	0.238288	0	0.0389812	0.0934904
AC005884.2	0	0	0	0	0	0	0	0	0	0	0	0	0	0	0
AC005888.1	0	0	0	0	0	0	0	0	0	0	0	0	0	0	0
AC005899.1	0	0.0581611	0.116736	0	0.275764	0.48403	0	0.118654	0.420116	0.0328789	0.186689	0.38944	0	0.137853	0.517038
AC005899.2	0	0	0.455891	0	0	1.30205	0	0	1.02703	0	0	0.99449	0	0	0
AC005899.3	0	0	0	0	0	0	0	0	0	0	0	0	0	0	0
AC005899.4	0	0	0	0	0	0	0	0	0	0	0	0	0	0	0
AC005899.5	0	0.154886	0.312042	0.0648087	0.262929	0.556882	0	0.225992	0.574002	0.0509887	0.24489	0.539514	0	0.170233	1.10333
AC005899.6	0	0	0.0771521	0	0	0.239341	0	0	0.129812	0	0	0.124403	0	0.0249137	0.129463
AC005899.7	0.114102	0.469671	0.843369	0.139372	0.703885	2.03451	0.21451	0.687646	1.505	0.166497	0.689689	1.07934	0.15014	0.662805	0.791812
AC005899.8	0.243258	0.379455	0.631753	0.17797	0.277928	0.495937	0.222288	0.346632	0.549666	0.222017	0.308892	0.52415	0.213564	0.372228	0.815246
AC005901.1	0	0	0	0	0	0	0	0	0	0	0	0	0	0	0
AC005906.1	0	0	0	0	0	0	0	0	0	0	0	0	0	0	0
AC005906.2	0.000179181	0.00447849	0.0150866	0	0.00380878	0.0122896	0	0.00074412	0.00549752	0	0.00202166	0.0038549	0.00159523	0.00666491	0.0353533
AC005906.3	0	0	0	0	0	0	0	0	0	0	0	0.00848303	0	0	0
AC005908.1	0	0	0	0	0	0	0	0	0	0	0	0	0	0	0
AC005908.2	0	0	0	0	0	0	0	0	0	0	0	0	0	0	0
AC005908.3	0	0	0.00299756	0	0	0	0	0	0	0	0	0	0	0	0
AC005909.1	0	0	0	0	0	0	0	0	0	0	0	0	0	0	0
AC005909.2	0	0	0	0	0	0	0	0	0.00961694	0	0	0.0266922	0	0	0
AC005911.1	0.36668	1.11091	2.55683	0.644141	1.184	1.64589	0.502274	1.58102	1.94749	0.324588	0.73069	1.57025	0.607463	1.04178	1.74648
AC005912.1	19.1127	27.1002	39.7588	10.0225	23.2019	36.0308	8.87664	19.1774	27.4701	15.3302	22.8677	31.2748	8.06569	22.0911	34.1244
AC005912.2	0.0448877	0.152801	0.411422	0.0573721	0.18136	0.597943	0.10157	0.223837	0.45095	0.089969	0.169683	0.31792	0.0431393	0.188924	0.262088
AC005914.1	0.0215651	0.201163	0.456701	0.0182555	0.0880669	0.190472	0	0.0647854	0.183825	0.078874	0.222154	0.534016	0	0.0251637	0.147585
AC005915.1	0	0	0	0	0	0.0111307	0	0	0	0	0	0	0	0	0
AC005920.1	0.0934543	0.308271	0.531388	0.412024	0.710534	1.40834	0.304138	0.937019	1.55003	0.245179	0.637036	1.12008	0.313388	0.662239	1.17351
AC005920.2	0.272446	1.0592	2.29553	0.105753	0.708524	1.66518	0.0653584	0.799199	1.37333	0.449922	0.973836	1.69819	0	0.634822	1.65585
AC005920.3	0	0.00593745	0.0563211	0	0.0381572	0.107626	0	0.100949	0.246085	0	0.0355396	0.114617	0	0.0127074	0.104563
AC005920.4	0	0	0	0	0	0	0	0	0	0	0	0	0	0	0
AC005921.1	0	0	0	0	0	0	0	0	0	0	0	0	0	0	0
AC005921.2	0	0	0	0	0	0	0	0	0	0	0	0	0	0	0
AC005921.3	0.495703	1.05625	1.57335	0.303343	0.7349	1.5377	0.61957	1.01098	1.63673	0.281209	0.921653	1.36195	0.522783	0.682288	1.09551
AC005921.4	0	0	0	0	0	0	0	0	0	0	0	0	0	0	0
AC005926.1	0	0	0	0	0	0	0	0	0	0	0	0	0	0	0
AC005943.1	0	0	0	0	0	0	0	0	0	0	0	0	0	0	0
AC005943.2	0	0	0	0	0	0	0	0	0	0	0	0	0	0	0
AC005944.1	0	0	0	0	0	0	0	0	0	0	0	0	0	0	0
AC005951.1	0	0	0	0	0	0	0	0	0	0	0	0	0	0	0
AC005954.1	3.10656	5.68649	8.02215	2.85132	4.86407	7.39979	2.80981	4.82953	7.91964	2.93167	4.37898	6.4057	2.42824	4.29068	7.55231
AC005954.2	0	0	0.0920596	0	0	0.155611	0	0	0.104355	0	0	0.0924788	0	0	0.129993
AC005954.3	0	0	0	0	0	0	0	0	0	0	0	0	0	0	0
AC005962.1	0	0.0396165	0.172559	0	0	0.125933	0	0	0.134415	0	0	0.118998	0	0.0736622	0.37231
AC005962.2	0.00777325	0.102921	0.228478	0.0505179	0.164076	0.293876	0.0121996	0.0821629	0.258508	0.0109275	0.0706116	0.114793	0	0.0907135	0.237961
AC005972.1	0	0.208467	0.792983	0.115102	0.432291	1.30952	0.122169	0.702961	1.47656	0.159576	0.771587	1.25378	0	0.359196	1.00511
AC005972.2	0	0.107126	0.442379	0.0454713	0.265298	0.793444	0.118297	0.606152	1.11479	0.0512862	0.329736	0.66502	0.023075	0.555773	1.06412
AC005972.3	0.669847	1.32883	2.21491	0.766975	1.70537	3.20634	1.24599	2.75116	3.81459	1.85476	2.49766	4.77887	0.44787	2.10977	3.36815
AC005993.1	0	0	0.00822959	0	0	0	0	0	0	0	0	0.0384991	0	0	0
AC005996.1	0	0	0.112028	0	0	0.0679319	0	0	0.0595652	0	0	0.06551	0	0	0.139135
AC005998.1	0	0.00704129	0.0455555	0	0	0.0227179	0	0	0.0453355	0	0	0.0211034	0	0	0.00838932
AC005999.1	0	0	0	0	0	0	0	0	0	0	0	0	0	0	0
AC005999.2	0	0	0	0	0	0	0	0	0	0	0	0	0	0	0
AC006001.1	0.00754072	0.219666	0.540736	0	0.207984	0.397815	0	0.209461	0.428074	0.0668737	0.148834	0.318219	0	0.198478	0.685046
AC006001.2	0.648569	0.997518	1.74162	0.351131	0.600711	1.13405	0.347672	0.664528	1.1995	0.311656	0.610983	0.75211	0.335078	0.733724	1.66041
AC006001.3	1.34165	2.62318	3.30377	1.09274	1.93455	3.76296	1.24474	2.17041	3.45929	1.05957	1.40922	2.77264	1.46596	2.8792	3.78394
AC006001.4	0	0	0	0	0	0	0	0	0	0	0	0	0	0	0
AC006003.1	0	0	0	0	0	0	0	0	0	0	0	0	0	0	0
AC006004.1	0	0	0	0	0	0	0	0	0	0	0	0	0	0	0
AC006006.1	0	0	0	0	0	0	0	0	0	0	0	0	0	0	0
AC006007.1	0	0	0	0	0	0	0	0	0	0	0	0	0	0	0
AC006008.1	4.22909	6.57611	10.3103	4.13025	7.1247	9.88927	3.50269	5.71501	9.78678	4.344	6.30028	9.38098	3.23502	5.75393	8.64833
AC006011.1	0	0	0	0	0	0	0	0	0	0	0	0	0	0	0
AC006011.2	0	0.0974584	0.246866	0	0.0156901	0.198744	0	0.0398762	0.151693	0	0.0321472	0.139767	0	0.0652316	0.184015
AC006013.1	0	0	0	0	0	0	0	0	0	0	0	0	0	0	0
AC006014.1	1.16318	5.03513	7.36265	1.11954	2.88355	5.419	0.421149	1.79477	4.53462	0.385522	1.72123	5.52673	0.655335	1.59274	4.04769
AC006015.1	0	0	0	0	0	0	0	0	0	0	0	0	0	0	0
AC006017.1	0.653621	1.27292	2.36185	0.464701	0.938277	1.73753	0.618845	1.14578	1.69169	0.569473	1.04825	1.69559	0	0.61774	1.00114
AC006019.1	0	0.00258619	0.00971224	0	0.00328073	0.00957471	0	0.00193392	0.00813156	0	0	0.00376966	0	0.00205339	0.0224036
AC006019.2	0	0	0.0179078	0	0	0.0429054	0	0	0.00873045	0	0	0.0102383	0	0.00549373	0.0850869
AC006019.3	0	0	0	0	0	0	0	0	0	0	0	0	0	0	0
AC006020.1	0	0	0.0190366	0	0	0.0977424	0	0	0.0215671	0	0	0.0275689	0	0	0.0666697
AC006022.1	0	0	0	0	0	0	0	0	0	0	0	0	0	0	0
AC006023.1	0.116006	0.62838	1.70788	0	0.692295	1.36759	0.0328003	0.673768	1.51622	0.166738	0.528483	1.10148	0	0.422231	1.17874
AC006023.2	0.0233943	0.767371	1.78583	0	0.531703	1.5929	0	0.708672	1.78237	0.146557	0.629377	1.62058	0	0.922784	2.82272
AC006026.1	0	0.0243053	0.056182	0	0	0.0202238	0	0.0112337	0.0285893	0	0.0157488	0.0372518	0	0.0184995	0.0245245
AC006026.2	0	0	0	0	0	0	0	0	0	0	0	0	0	0	0
AC006026.3	0.507466	1.19278	3.12612	0.342434	1.9095	6.14579	0.264629	1.85673	5.13479	0.380005	1.0413	2.30225	0.465695	3.2835	6.14412
AC006027.1	0	0	0	0	0	0	0	0	0	0	0	0	0	0	0
AC006028.1	0.101761	0.426353	0.709949	0	0.22377	0.722214	0.10033	0.374749	0.814028	0.0901173	0.460468	1.11324	0	0.205898	0.7785
AC006030.1	0.0128077	0.0252944	0.0506682	0.00985822	0.0266689	0.0603508	0.00919602	0.0208994	0.0407904	0	0.0176921	0.0308019	0.0109696	0.0387636	0.0807237
AC006033.1	0	0.0773241	0.298288	0	0	0.0859008	0	0	0.266967	0	0.0698389	0.26263	0	0	0.111358
AC006033.2	0.686176	1.0859	1.86731	0.510147	0.786113	1.26435	0.577119	1.15849	1.8338	0.621469	0.958052	1.46005	0.61482	1.11322	1.58193
AC006037.1	0	0	0	0	0	0	0	0	0	0	0	0	0	0	0
AC006040.1	0	0	0	0	0	0	0	0	0	0	0	0	0	0	0
AC006041.1	0	0	0	0	0	0	0	0	0	0	0	0	0	0	0.132865
AC006041.2	0	0.00210998	0.0455827	0	0	0.0347059	0	0	0.00974831	0	0	0.0109054	0	0	0.0102808
AC006042.1	0.950657	1.76691	3.42259	1.50185	3.36727	7.26735	1.50959	2.60521	5.44601	1.35453	2.37851	3.80632	1.00711	2.4727	3.46107
AC006042.2	0.0872282	0.412972	0.640193	0.0606635	0.307213	0.657669	0.098722	0.558342	0.83468	0.114045	0.199167	0.631777	0.0195406	0.354184	0.832555
AC006042.3	0.648042	1.01284	2.32959	0.550312	1.0769	2.14194	0.646829	1.20396	2.00961	1.0481	1.49615	2.29266	0.351159	0.700603	1.19677
AC006042.4	0.0533256	0.263735	0.676773	0.0754457	0.352537	0.822771	0.118893	0.418995	0.796192	0.144809	0.353685	0.593397	0	0.309832	0.837268
AC006043.1	0	0	0.0472013	0	0.058655	0.193997	0	0	0.0975061	0	0.0207763	0.0552486	0	0	0
AC006055.1	0	0	0	0	0	0	0	0	0	0	0	0	0	0	0
AC006058.1	0.0184137	0.0796296	0.188221	0	0.0409254	0.126362	0	0.0244275	0.0707213	0.0062558	0.0593462	0.101599	0.0386864	0.0964029	0.184075
AC006058.2	0	0	0	0	0	0	0	0	0	0	0	0	0	0	0
AC006058.3	0	0.0278267	0.136748	0	0	0.031405	0	0	0	0	0	0	0	0.00692178	0.0796339
AC006058.4	0	0	0.0893708	0	0	0.0444833	0	0	0.0224004	0	0	0.0116147	0	0	0.0762468
AC006059.1	1.65507	2.2181	3.86723	0.984706	2.03117	4.11451	1.70833	2.53167	3.89273	0.84407	2.07245	2.97937	1.27539	1.84569	3.59711
AC006059.2	0	0	0.00486036	0	0.00296401	0.0150034	0	0	0.0222391	0	0	0.00415078	0	0	0.0221678
AC006059.3	0	0	0	0	0	0	0	0	0	0	0	0	0	0	0
AC006059.4	0	0.00831431	0.0517047	0	0.039223	0.152424	0	0	0.0463363	0	0.0127189	0.0881649	0	0.0430544	0.128501
AC006059.5	0.0554868	0.113638	0.210378	0.0568104	0.147372	0.266588	0.0528494	0.107208	0.220046	0.0187851	0.044278	0.098549	0.044303	0.0909104	0.30899
AC006062.1	0	0.0449466	0.134717	0.00956104	0.0879234	0.186978	0.00962167	0.0530073	0.112262	0	0.0134325	0.0544788	0.00948051	0.0341004	0.0621935
AC006063.1	0	0	0.0613744	0	0	0.0862899	0	0	0.0620973	0	0	0.0556524	0	0	0
AC006063.2	0	0	0.045429	0	0	0.0353995	0	0	0.0151139	0	0	0.0106802	0	0.0207271	0.250576
AC006063.3	0	0	0	0	0	0	0	0	0	0	0	0	0	0	0
AC006063.4	0	0	0	0	0	0	0	0	0	0	0	0	0	0	0.0206943
AC006064.1	0.0384752	0.250133	0.708386	0.0783931	0.264391	0.657418	0.035452	0.217351	0.498497	0.0528989	0.241391	0.349643	0	0.0855817	0.315184
AC006064.2	0.211897	0.39929	0.593438	0.156531	0.298591	0.575181	0.209698	0.336135	0.600931	0.117102	0.267486	0.38957	0.16093	0.282158	0.49096
AC006064.3	0.349003	0.810787	1.85197	0.137434	0.535292	1.0189	0.111727	0.588111	1.32283	0.16625	0.377859	0.790543	0	0.160993	0.980308
AC006064.4	0	0	0	0	0	0	0	0	0	0	0	0	0	0	0
AC006064.5	2602.25	5004.18	7680.05	2708.86	3794.29	5483.36	1637.22	2706.49	4202.5	2384.44	3048.52	3665.82	1596.8	2501.46	4105.31
AC006064.6	0	0	0	0	0	0	0	0	0	0	0	0	0	0	0
AC006065.1	0	0	0	0	0	0	0	0	0	0	0	0	0	0	0
AC006065.2	0	0	0	0	0	0	0	0	0	0	0	0	0	0	0
AC006065.3	0	0	0	0	0	0	0	0	0	0	0	0	0	0	0
AC006065.4	0	0	0	0	0	0	0	0	0	0	0	0	0	0	0
AC006065.5	0	0	0	0	0	0	0	0	0	0	0	0	0	0	0
AC006065.6	0	0	0	0	0	0	0	0	0	0	0	0	0	0	0
AC006076.1	0	0	0	0	0	0	0	0	0	0	0	0	0	0	0
AC006077.1	0	0	0.165236	0	0	0.156907	0	0	0.104193	0	0	0	0	0	0.217579
AC006077.2	1.34691	2.1697	3.28631	0.997774	1.85331	3.77824	1.52727	2.53006	4.86531	0.679093	1.62917	2.77451	1.18914	2.50449	3.95555
AC006080.1	0	0	0	0	0	0	0	0	0	0	0	0	0	0	0
AC006111.1	0.0918956	0.194873	0.319103	0.126176	0.241611	0.450556	0.0845907	0.24289	0.558701	0.0969624	0.236101	0.294185	0.131152	0.17101	0.413658
AC006111.2	0.276458	0.513486	1.04589	0.287669	0.532029	0.969759	0.356485	0.65058	1.15047	0.312759	0.646087	0.979043	0.178971	0.410376	0.663952
AC006111.3	0.0123662	0.49083	0.804584	0.0152313	0.458365	1.13155	0.0178645	0.496341	1.09947	0.268569	0.578814	0.84416	0	0.0500975	0.428005
AC006112.1	0	0	0	0	0	0.0075143	0	0	0.0115686	0	0	0	0	0	0.0161308
AC006115.1	0	0	0	0	0	0	0	0	0	0	0	0	0	0	0.0287247
AC006115.2	0.00264615	0.0134002	0.0263402	0.00639297	0.0114024	0.0175208	0.00393185	0.0111087	0.0212384	0.00567254	0.00810937	0.0172583	0.00767523	0.018827	0.0291466
AC006116.1	0.0522155	0.14017	0.249127	0.115822	0.189087	0.322401	0.0832077	0.178671	0.290485	0.0600416	0.0882806	0.156286	0	0.0949609	0.172834
AC006116.10	0	0.114639	0.222117	0	0.0882556	0.217198	0	0.122317	0.256407	0	0	0.0775554	0	0.0829693	0.179452
AC006116.11	0.130841	0.298128	0.5207	0.2004	0.460023	0.921336	0.19774	0.532675	0.825477	0.0981977	0.238118	0.392028	0.237272	0.38783	0.69215
AC006116.2	0	0.0611984	0.289384	0	0.0996166	0.307118	0	0.0382752	0.31561	0	0.0761788	0.174778	0	0	0.253845
AC006116.3	0	0	0	0	0	0	0	0	0	0	0	0	0	0	0
AC006116.4	0.132566	0.374562	0.716107	0.213025	0.586291	1.70133	0.227361	0.687137	1.13396	0.0756381	0.32746	0.834268	0.120959	0.317172	0.630495
AC006116.5	0.296569	0.545024	1.53534	0.192166	0.698083	1.51353	0.300886	0.844638	1.31791	0.17652	0.370955	0.814774	0.345196	0.675505	1.53219
AC006116.6	0	0.0292971	0.12292	0	0.05173	0.309405	0	0.0601528	0.295742	0	0.0170591	0.0669948	0	0.0329476	0.292136
AC006116.7	0	0	0	0	0	0	0	0	0	0	0	0	0	0	0
AC006116.8	0.0208569	0.0670547	0.123041	0.0386088	0.0805805	0.171713	0.0226406	0.0668177	0.181374	0.0189138	0.0384834	0.0502015	0.0191815	0.0610386	0.108656
AC006116.9	0	0.024133	0.101147	0	0.0544911	0.186064	0	0.0501266	0.150573	0	0.0199368	0.0499292	0	0.0409276	0.134181
AC006122.1	0.228449	0.446972	0.844799	0.098227	0.247021	0.671875	0.115345	0.237337	0.475378	0.0896712	0.287689	0.523795	0.176058	0.24823	0.428219
AC006128.1	0.831323	1.34706	2.7967	0.937403	1.79031	3.41542	0.548916	2.09445	3.73624	1.01256	1.47172	2.6562	0.606794	1.02133	2.67501
AC006130.1	0	0.0669259	0.261082	0	0.0550901	0.214509	0	0.0615435	0.213168	0	0.0802357	0.247255	0	0.0287523	0.200716
AC006130.2	0	0	0	0	0	0	0	0	0	0	0	0	0	0	0
AC006133.1	0	0	0	0	0	0	0	0	0	0	0	0	0	0	0
AC006141.1	0.69753	1.15656	1.89016	0.460914	0.888426	1.48113	0.801162	1.15486	1.83836	0.500788	0.993282	1.44342	0.578192	1.04374	1.52855
AC006144.1	0	0	0	0	0	0	0	0	0	0	0	0	0	0	0
AC006144.2	0	0	0.0606089	0	0	0	0	0	0	0	0	0.0340291	0	0	0
AC006145.1	0.00905879	0.0467146	0.114273	0.0257365	0.0760375	0.202389	0.0223455	0.0810654	0.187727	0.0269676	0.0511047	0.110833	0.0364447	0.0935706	0.259946
AC006146.1	0	0	0	0	0	0	0	0	0	0	0	0	0	0	0
AC006148.1	0	0.000528596	0.00454869	0	0.000989675	0.00615434	0	0	0.00147817	0	0	0.00133637	0	0	0.000348658
AC006148.2	0	0	0	0	0	0	0	0	0	0	0	0	0	0	0
AC006150.1	0	0	0	0	0	0	0	0	0	0	0	0	0	0	0
AC006150.2	0	0	0	0	0	0	0	0	0	0	0	0	0	0	0
AC006153.1	0	0	0	0	0	0	0	0	0	0	0	0	0	0	0
AC006157.1	0	0	0	0	0	0	0	0	0	0	0	0	0	0	0
AC006158.1	0	0	0	0	0	0	0	0	0	0	0	0	0	0	0
AC006158.2	0	0	0	0	0	0	0	0	0	0	0	0	0	0	0
AC006158.3	0	0	0	0	0	0	0	0	0	0	0	0	0	0	0
AC006159.1	0.0907339	0.401329	1.65008	0.131479	0.485609	1.18721	0.0258499	0.391426	0.903826	0.0666205	0.46742	0.693685	0.225992	0.998591	2.22944
AC006159.2	0	0	0	0	0	0	0	0	0	0	0	0	0	0	0
AC006160.1	0.418772	0.690331	1.11296	0.338928	0.522825	0.955021	0.448348	0.638067	1.05304	0.375539	0.601423	0.95848	0.341503	0.536381	0.648763
AC006160.2	0	0	0	0	0	0	0	0	0	0	0	0	0	0	0
AC006195.1	0.0394761	0.207685	0.555634	0.0795919	0.217918	0.419054	0	0.229136	0.476432	0.0484854	0.200551	0.408547	0.031182	0.202217	0.504923
AC006197.1	0	0.07311	0.456117	0	0	0.0817365	0	0.0355313	0.194408	0	0	0.127963	0	0	0.0978414
AC006197.2	0	0.016316	0.105898	0	0.0334416	0.0739049	0.00182545	0.0629763	0.161103	0.00633715	0.0674496	0.13184	0	0	0.0784762
AC006199.1	0	0	0	0	0	0	0	0	0	0	0	0	0	0	0
AC006205.1	0	0.100934	0.514659	0	0.0354303	0.281073	0	0	0.136081	0	0	0.241559	0	0	0.0988444
AC006205.2	0.0849743	0.365418	0.541681	0	0.107371	0.424887	0	0	0.210366	0	0.0619879	0.167107	0	0.0845085	0.32089
AC006206.1	0	0	0.0337873	0	0	0	0	0	0.010267	0	0	0.0460073	0	0	0
AC006206.2	0	0.0093147	0.293078	0	0	0.00709913	0	0	0.0454555	0	0	0.420745	0	0	0
AC006207.1	0.116545	0.25508	0.692177	0.116724	0.437632	0.928025	0.0871583	0.24652	0.417354	0.13672	0.376396	0.576345	0.278046	0.552987	0.797061
AC006210.1	0	0	0.618489	0	0	0	0	0	0	0	0	0	0	0	0
AC006210.2	0	0.0210454	0.115844	0	0	0.0225239	0	0	0.0251421	0	0.0159668	0.0434486	0	0.0226008	0.0371463
AC006213.1	0.0353508	0.0745282	0.107462	0.0401192	0.0806736	0.13195	0.0405938	0.0915331	0.135666	0.0261899	0.05194	0.11082	0.0459334	0.0819379	0.130242
AC006213.2	0.155644	0.246678	0.447756	0.0783187	0.167251	0.326139	0.12335	0.236415	0.403281	0.116914	0.171132	0.263908	0.122836	0.212151	0.466277
AC006213.3	0.448501	0.902092	1.32034	0.324702	0.640942	1.28349	0.330016	0.694632	1.38762	0.262852	0.525489	0.847649	0.464682	0.760122	1.14162
AC006213.4	0.439884	1.34699	3.2074	0.26221	0.715076	1.95524	0.522678	1.42087	2.4156	0.255284	0.467246	1.22009	0.538509	1.27719	1.8111
AC006213.5	0.124037	0.764917	1.26006	0.325399	0.737834	2.28111	0.352209	1.08926	1.70755	0.0802829	0.51393	0.938744	0	0.312193	1.02473
AC006213.6	0.0620325	0.121835	0.207689	0.0505727	0.132969	0.266014	0.0554997	0.147223	0.323207	0.0447668	0.0981721	0.216271	0.0188752	0.0771675	0.274987
AC006213.7	0.0420124	0.423633	0.861087	0.105314	0.240696	0.612031	0.116828	0.366157	0.831975	0.104101	0.250756	0.492946	0.121151	0.341711	0.701053
AC006230.1	0.233806	0.444179	1.05216	0.192065	0.351681	0.63445	0.161756	0.389437	0.791372	0.238045	0.396284	0.619011	0.361268	0.48056	0.683331
AC006236.1	0	0	0	0	0	0	0	0	0	0	0	0	0	0	0
AC006237.1	0	0	0	0	0	0.110503	0	0	0.0761457	0	0	0.0404096	0	0	0.0996645
AC006238.1	0	0.172722	0.437703	0	0.0145868	0.164076	0	0.0453211	0.311127	0	0.0634429	0.207987	0	0	0.0980433
AC006238.2	0.189963	0.356758	0.555176	0.167719	0.763718	1.36165	0.105677	0.36742	0.835554	0.0797342	0.291868	0.754558	0	0.237476	0.671177
AC006249.1	0	0	0	0	0	0.0753612	0	0	0	0	0	0.0792856	0	0	0.0792245
AC006252.1	0.240872	0.512115	0.783316	0.143439	0.283911	0.535418	0.139262	0.425305	0.748353	0.158855	0.314734	0.526656	0.110344	0.246672	0.30304
AC006254.1	0.0688761	0.138264	0.245768	0.106608	0.15488	0.303163	0.0777948	0.197825	0.412115	0.0618465	0.149572	0.243872	0.111187	0.159489	0.356884
AC006254.2	0.11938	0.43471	0.783774	0.0971283	0.508951	1.67399	0.072714	0.562429	1.23798	0.106177	0.392479	0.737363	0	0.492238	1.31911
AC006254.3	0.0680606	0.187017	0.370845	0	0.206908	0.558991	0.0400225	0.278619	0.49996	0	0.101249	0.270723	0	0.177539	0.357476
AC006262.1	0.00219998	0.0202661	0.088126	0.0071793	0.040701	0.0872433	0.00136638	0.0101888	0.0364507	0.00217168	0.019779	0.0444263	0.00250063	0.0262479	0.0480736
AC006262.2	0	0	0.114579	0	0.117529	0.323575	0	0.0444118	0.20203	0	0.0236783	0.0781961	0	0	0.107049
AC006262.3	0	0	0.288278	0	0	0	0	0	0	0	0	0	0	0	0
AC006270.1	0.279932	1.13578	2.71706	1.06229	1.82598	3.24761	1.41926	2.62796	5.04544	1.2902	2.36186	3.83287	0.186521	1.24425	2.68711
AC006270.2	0.0641901	0.371422	0.770149	0.159872	0.517997	1.25425	0.390413	0.795471	1.66937	0.264939	0.631056	1.47337	0.102139	0.412446	0.876746
AC006270.3	0	0.105038	0.334721	0.146234	0.283655	0.532178	0.05749	0.349232	0.831542	0.085782	0.217342	0.485456	0.0107134	0.361156	0.675557
AC006272.1	0.0756532	0.329355	0.701991	0	0.154029	0.673248	0.193639	0.385964	0.944137	0.210833	0.459402	0.80321	0.0521451	0.49293	0.819461
AC006272.2	0	0	0	0	0	0	0	0	0	0	0	0	0	0	0
AC006273.1	0	0	0.101325	0	0	0.161022	0	0	0.0398827	0	0	0.0688116	0	0.0537984	0.264588
AC006277.1	0.740817	1.22795	1.84232	0.594023	1.16697	2.33334	0.578569	1.13928	2.09613	0.409047	0.933616	1.50344	1.36692	1.54382	2.21872
AC006288.1	0	0	0	0	0	0	0	0	0	0	0	0	0	0	0
AC006296.1	0	0	0	0	0	0	0	0	0	0	0	0	0	0	0
AC006296.2	0	0	0	0	0	0.0380243	0	0	0.0334231	0	0	0	0	0	0.0142666
AC006296.3	0	0	0.0263596	0	0.0861147	0.291381	0	0.0422556	0.210033	0	0.0233762	0.124921	0	0.00545677	0.118544
AC006299.1	0.0259188	0.111419	0.176771	0.0637362	0.142775	0.297073	0.0654324	0.148119	0.234594	0.0407915	0.0602403	0.130625	0.0594923	0.0765569	0.178444
AC006305.1	0	0	0.0139572	0	0	0	0	0	0	0	0	0.00756943	0	0	0
AC006305.2	0	0	0	0	0	0	0	0	0	0	0	0	0	0	0
AC006305.3	0	0	0	0	0	0	0	0	0	0	0	0.00387536	0	0	0
AC006322.1	0	0	0	0	0	0	0	0	0	0	0	0	0	0	0
AC006326.1	0	0	0	0	0	0	0	0	0	0	0	0	0	0	0
AC006328.1	0	0	0	0	0	0	0	0	0	0	0	0	0	0	0
AC006328.2	0	0	0	0	0	0	0	0	0	0	0	0	0	0	0
AC006329.1	0.0304119	0.208567	0.552147	0.0466822	0.137174	0.296873	0.00922694	0.0820422	0.194116	0.0351073	0.0972098	0.199939	0	0.106532	0.180439
AC006329.2	0	0	0.0836191	0.0665677	0.325746	2.18383	0	0.469682	1.9293	0	0	0	0	0.188958	0.420043
AC006330.1	0.554437	1.13841	1.70559	0.59908	0.978252	2.09066	0.679942	1.23141	2.11193	0.36993	0.629206	1.26108	0.735123	1.16681	1.71117
AC006333.1	0	0	0	0	0	0	0	0	0	0	0	0	0	0	0.0101417
AC006333.2	2.70149	4.05039	6.21552	2.71909	3.86617	6.9439	2.23024	3.72595	6.15513	1.64345	2.6357	4.1146	3.87828	5.17521	6.52085
AC006335.1	0	0	0	0	0	0	0	0	0	0	0	0	0	0	0
AC006335.2	0	0	0	0	0	0	0	0	0	0	0	0	0	0	0
AC006338.1	0	0	0	0	0	0	0	0	0	0	0	0	0	0	0
AC006338.2	0	0	0	0	0	0	0	0	0	0	0	0	0	0	0
AC006348.1	0.0167322	0.07888	0.158884	0	0.0185435	0.1262	0	0.0192537	0.138992	0	0.0119339	0.0831076	0	0.0102333	0.0836243
AC006349.1	0	0.121598	0.303771	0	0	0.203968	0	0.0544613	0.589031	0	0.109428	0.533142	0	0	0.224382
AC006355.1	0	0	0.0692028	0	0	0.166261	0	0	0.0372561	0	0	0.0307958	0	0.0465941	0.300625
AC006355.2	0	0	0.107725	0	0	0.0379356	0	0	0.0809471	0	0	0.0983135	0	0.0233419	0.430637
AC006357.1	0	0.0586172	0.680386	0	0	0.0469623	0	0	0	0	0.490744	2.44289	0	0	0.0449851
AC006362.1	0	0	0.367968	0	0	0	0	0	0	0	0	0.135148	0	0	0
AC006363.1	0	0	0	0	0	0	0	0	0	0	0	0	0	0	0
AC006364.1	0	0.01082	0.0915493	0	0	0.0409305	0	0.00762682	0.0440873	0	0.0089072	0.0507479	0.0103805	0.0332882	0.107952
AC006366.1	0	0	0	0	0	0	0	0	0	0	0	0	0	0	0
AC006369.1	0.2388	0.439178	0.88235	0.0770271	0.230176	0.523214	0.125897	0.350062	0.562182	0.237685	0.424201	0.935478	0.0808117	0.326897	0.486003
AC006369.2	0	0	0	0	0	0	0	0	0	0	0	0	0	0	0
AC006371.1	0	0	0	0	0	0	0	0	0	0	0	0	0	0	0
AC006372.1	0	0.0032565	0.0280319	0	0	0.0319065	0	0	0.0168804	0	0.02087	0.126055	0	0.0099633	0.0372284
AC006372.2	0	0.0251293	0.0902691	0	0.01555	0.0877029	0	0	0.0353619	0	0.0824239	0.233528	0	0	0.0325031
AC006372.3	0.00188641	0.0198032	0.0653831	0	0.0100641	0.0778864	0	0.00946982	0.0606032	0	0.0273754	0.109721	0	0.0334908	0.0883314
AC006377.1	0	0	0.340012	0	0	0.292633	0	0	0	0	0	0	0	0	0
AC006378.1	0.329839	0.659112	1.18301	0.367796	0.617257	0.926378	0.393659	0.647496	1.22913	0.26876	0.563445	0.821054	0.435754	0.689545	1.69146
AC006380.1	0	0	0	0	0	0	0	0	0	0	0	0	0	0	0
AC006386.1	0	0	0	0	0	0	0	0	0	0	0	0	0	0	0
AC006386.2	0	0	0	0	0	0.187115	0	0	0	0	0	0	0	0	0
AC006387.1	0.0745815	0.146958	0.35148	0.0586422	0.125847	0.347824	0.0873713	0.210687	0.302283	0.0604091	0.162287	0.302647	0.0704487	0.107304	0.230493
AC006390.1	0	0	0	0	0	0	0	0	0	0	0	0	0	0	0
AC006398.1	0	0	0	0	0	0	0	0	0	0	0	0	0	0	0
AC006427.1	0	0.0156944	0.186094	0	0	0.174589	0	0	0.138976	0	0.0518927	0.167142	0	0.0810584	0.40136
AC006432.1	0	0	0	0	0	0	0	0	0	0	0	0	0	0	0
AC006435.1	0	0	0	0	0	0	0	0	0	0	0	0	0	0	0
AC006435.2	0.793697	1.30959	2.34872	0.752498	1.75111	3.24529	0.572485	1.31444	2.51062	0.598429	0.978866	1.74131	0.56491	1.29729	1.60856
AC006435.3	0	0	0	0	0	0	0	0	0	0	0	0	0	0	0
AC006435.4	0	0	0	0	0	0	0	0	0	0	0	0	0	0	0
AC006435.5	0.0474967	0.691464	2.03725	0.14111	0.776036	1.96643	0.0600484	1.68225	2.74198	0	0.673373	1.92448	0	1.00855	2.34059
AC006441.1	0.561295	1.09335	1.56973	0.753112	1.38683	2.72498	0.729258	1.50297	2.80225	0.784483	1.79222	3.87626	0.37473	1.41987	2.67859
AC006441.2	0	0	0	0	0	0	0	0	0	0	0	0	0	0	0
AC006441.3	0	0	0	0	0	0	0	0	0	0	0	0	0	0	0
AC006441.4	0	0.0294332	0.176609	0	0.0207949	0.0684987	0	0.0210584	0.0833263	0	0.0238878	0.11305	0	0.0404192	0.151479
AC006441.5	0	0	0	0	0	0	0	0	0	0	0	0	0	0	0
AC006445.1	0	0	0	0	0	0	0	0	0	0	0	0	0	0	0
AC006445.2	0	0.056566	0.267799	0	0.0923869	0.337477	0	0.0525115	0.268679	0	0	0.0948137	0	0.0755833	0.262758
AC006445.3	0	0	0	0	0	0	0	0	0	0	0	0	0	0	0
AC006449.1	0	0	0	0	0	0	0	0	0	0	0	0	0	0	0
AC006449.2	1.56068	2.06738	3.74788	1.52006	2.88928	5.03459	1.61469	3.55363	7.60502	1.06062	2.28413	4.53347	1.39601	3.21169	6.10832
AC006449.3	0.166462	0.473553	0.922039	0.0690667	0.343361	1.0082	0.101792	0.530863	1.39038	0.12035	0.394115	0.880519	0.130823	0.323003	0.542883
AC006449.5	0.198926	0.371622	0.795665	0.538831	0.926907	1.30374	0.34312	0.951837	1.81131	0.366188	0.740891	2.16383	0.421186	0.918981	1.68418
AC006449.6	1.24536	1.91242	2.87502	1.04441	1.92448	3.28348	1.16935	1.77604	3.31716	1.31083	2.16751	5.05259	1.49215	2.09342	2.47697
AC006449.7	0	0	0	0	0	0	0	0	0	0	0	0	0	0	0
AC006450.1	0	0	0	0	0	0	0	0	0	0	0	0	0	0	0
AC006450.2	0	0	0	0	0	0	0	0	0	0	0	0	0	0	0
AC006450.3	0	0	0	0	0	0	0	0	0	0	0	0	0	0	0
AC006452.1	0.0343704	0.0793736	0.206389	0.00914338	0.100229	0.196921	0.0181185	0.0575875	0.157977	0.024728	0.0508495	0.0983411	0.0130582	0.0484205	0.275004
AC006453.1	0	0	0	0	0	0	0	0	0	0	0	0	0	0	0
AC006453.2	0.175425	0.348889	0.603667	0.176378	0.38312	0.60435	0.123512	0.271071	0.524348	0.147746	0.214852	0.382867	0.379323	0.547318	0.752473
AC006453.3	0	0	0	0	0	0	0	0	0	0	0	0	0	0	0
AC006453.4	0	0	0	0	0	0	0	0	0	0	0	0	0	0	0
AC006455.1	0	0	0	0	0	0	0	0	0	0	0	0	0	0	0
AC006455.2	0	0	0	0	0	0	0	0	0	0	0	0	0	0	0
AC006455.3	0	0	0	0	0	0	0	0	0	0	0	0	0	0	0
AC006455.4	0	0	0	0	0	0	0	0	0	0	0	0	0	0	0
AC006455.5	0	0	0	0	0	0	0	0	0	0	0	0	0	0	0
AC006455.6	0	0	0	0	0	0	0	0	0	0	0	0	0	0	0
AC006455.7	0	0	0	0	0	0	0	0	0	0	0	0	0	0	0
AC006455.8	0	0	0	0	0	0	0	0	0	0	0	0	0	0	0
AC006457.1	0	0	0	0	0	0	0	0	0	0	0	0	0	0	0
AC006458.1	0	0	0	0	0	0	0	0	0	0	0	0	0	0	0
AC006459.1	0	0	0	0	0	0	0	0	0	0	0	0	0	0	0
AC006460.1	0.145341	0.332825	0.549089	0.0259989	0.152089	0.32576	0.0395893	0.132348	0.273206	0.0372368	0.129811	0.31946	0.112541	0.316936	0.470375
AC006461.1	0	0.408751	0.731861	0	0.128417	0.792001	0	0.228135	0.768054	0	0.22523	0.462686	0	0	0.122417
AC006463.1	0	0.130706	0.274547	0	0.0502897	0.835415	0	0.0949231	0.565577	0	0.302028	0.919666	0	0.225464	2.17184
AC006466.1	0	0	0	0	0	0	0	0	0	0	0	0	0	0	0
AC006478.1	0	0	0	0	0	0	0	0	0	0	0	0	0	0	0
AC006478.2	0	0	0	0	0	0	0	0	0	0	0	0	0	0	0
AC006480.1	0.135227	0.470827	0.783415	0.173075	0.348425	0.798131	0.125682	0.457272	0.944152	0.135518	0.538322	0.866016	0.157279	0.491151	1.01171
AC006480.2	0.708127	1.17853	1.90038	0.555071	0.978932	1.74049	0.82649	1.4782	2.17207	0.424367	0.932397	1.28025	0.737759	0.950912	2.13614
AC006482.1	0	0	0	0	0	0	0	0	0	0	0	0	0	0	0
AC006483.1	0	0.95702	2.41445	0	0.202394	0.674621	0	0.110692	0.404028	0	0	0.299762	0	0.227812	0.628266
AC006483.2	0	0.0427474	0.230913	0	0	0.0742347	0	0	0.070353	0	0	0.0575212	0	0.037257	0.118678
AC006484.1	0	0	0	0	0	0	0	0	0	0	0	0	0	0	0
AC006486.1	0	0	0	0	0	0	0	0	0	0	0	0	0	0	0
AC006486.2	0.546483	0.825978	1.22738	0.47408	0.814694	1.38742	0.480903	0.828692	1.61858	0.336124	0.566901	0.85205	0.328396	0.683802	0.9838
AC006487.1	0	0.0663913	0.238337	0	0.0693411	0.21783	0	0.0301888	0.123082	0	0.028837	0.0694007	0	0.251158	0.354238
AC006487.2	0	0	0.0671157	0	0	0.0646159	0	0.0194203	0.113377	0	0	0.0549143	0	0	0.0150371
AC006499.1	0	0	0	0	0	0	0	0	0.0233831	0	0	0.0392973	0	0	0.00531609
AC006499.2	0	0	0	0	0	0	0	0	0	0	0	0	0	0	0
AC006499.3	0	0	0	0	0	0	0	0	0	0	0	0	0	0	0
AC006499.4	0	0	0.04649	0	0	0	0	0	0	0	0	0	0	0	0
AC006499.5	0	0	0	0	0	0	0	0	0	0	0	0	0	0	0
AC006499.6	0	0	0.0544038	0	0	0	0	0	0.0345385	0	0	0.0450995	0	0	0
AC006499.7	0	0	0	0	0	0.0250161	0	0	0	0	0	0	0	0	0.00858879
AC006499.8	0	0	0	0	0	0	0	0	0	0	0	0	0	0	0
AC006504.1	0.516412	0.866867	1.58607	0.445228	0.764529	1.32498	0.350947	0.551995	1.48428	0.344461	0.69982	1.49872	0.218751	0.924667	1.25371
AC006504.2	0	0.0570583	0.186239	0.0312397	0.0995598	0.398628	0	0.065376	0.196712	0.0153101	0.0598397	0.240505	0.00903098	0.0852356	0.22846
AC006504.3	0.457935	0.896947	1.95916	0.272322	0.67359	1.43403	0.250146	0.604763	1.04097	0.288405	0.578004	1.01302	0.173868	0.465302	0.920518
AC006504.4	0	0.0197593	0.0859029	0	0.00641793	0.0950751	0	0	0.0425312	0	0.0188925	0.0893757	0	0.0447869	0.169012
AC006504.5	0.204488	0.386006	0.586853	0.23306	0.345278	0.560864	0.203606	0.324479	0.524506	0.178699	0.290083	0.401942	0.21657	0.375152	0.521751
AC006504.6	0	0	0	0	0	0	0	0	0	0	0	0	0	0	0
AC006504.7	0.749614	1.67199	2.822	0.585	0.967552	2.20223	0.57723	1.23602	2.24604	0.431109	0.777689	1.64826	0.624108	1.26272	2.34934
AC006509.1	0	0	0.0293869	0	0	0	0	0	0	0	0	0	0	0	0
AC006509.2	0	0	0	0	0	0	0	0	0	0	0	0	0	0	0
AC006511.1	0	0	0	0	0	0	0	0	0	0	0	0	0	0	0
AC006511.2	0	0	0.0540509	0	0	0	0	0	0	0	0	0	0	0	0
AC006511.3	0.449494	0.96315	1.31017	0.211622	0.526636	1.06958	0.164681	0.544548	0.833605	0.0726729	0.226857	0.707612	0.597464	0.764606	1.45582
AC006511.4	0	0	0	0	0	0	0	0	0	0	0	0	0	0	0
AC006511.5	0.0278864	0.0721981	0.13626	0.0327355	0.0830476	0.201737	0.0179183	0.0814033	0.138163	0.0269122	0.0520517	0.0849401	0.0596926	0.142671	0.199997
AC006511.6	0	0.0264919	0.113514	0	0	0.0351387	0	0	0.0241085	0	0.0414152	0.102969	0	0	0
AC006512.1	0	0	0	0	0	0	0	0	0.0549704	0	0	0.102238	0	0	0
AC006512.2	0	0	0.0328372	0	0	0	0	0	0	0	0	0.0529126	0	0	0
AC006517.1	0	0.117303	0.667006	0	0	0	0	0	0	0	0	0.113852	0	0	0
AC006517.2	0.0182239	0.0611411	0.180948	0	0	0.0380224	0	0	0.053523	0	0.0216313	0.148855	0	0	0.0279879
AC006518.1	0.0357265	0.168597	0.585177	0.00618621	0.111437	0.426538	0.0060473	0.185056	0.535378	0	0.158403	0.337407	0.0478048	0.198752	0.666781
AC006518.2	0.136733	0.415555	0.692628	0.0560112	0.19816	0.609864	0.120194	0.259387	0.610823	0.151166	0.246489	0.411215	0.108771	0.249829	0.555148
AC006518.7	0	0	0	0	0	0	0	0	0	0	0	0	0	0	0
AC006525.1	0	0.0133791	0.0632967	0	0	0.0267662	0	0	0.0214487	0	0.0144177	0.0727857	0	0.00286576	0.0915543
AC006529.1	0.598862	1.18187	1.68384	0.526067	0.800804	1.49035	0.337936	1.04466	1.62569	0.550005	0.902486	1.49368	0.320743	0.678511	1.14012
AC006530.1	0	0	0	0	0	0	0	0	0	0	0	0	0	0	0
AC006534.1	0	0	0	0	0	0	0	0	0	0	0	0	0	0	0
AC006534.2	0	0	0	0	0	0	0	0	0	0	0	0	0	0	0
AC006538.1	3.36877	5.58317	7.51844	2.86387	3.98069	6.23127	3.47193	4.44025	6.30782	3.08321	4.85038	7.26747	2.69854	4.17572	6.92915
AC006538.2	0.571965	1.0537	2.01201	0.464913	0.693746	1.11052	0.314715	0.671296	1.51169	0.484017	0.829191	1.65807	0.108348	0.542635	1.40524
AC006538.3	0	0	0	0	0	0	0	0	0	0	0	0	0	0	0
AC006538.5	0.012309	0.0708381	0.2272	0	0.0265797	0.102822	0	0.0134955	0.0957534	0	0.0185596	0.0949338	0	0.0424702	0.0845235
AC006539.1	0.169774	0.38911	0.893954	0.0752294	0.279622	0.5701	0.173351	0.405499	0.836441	0.100079	0.353596	0.764931	0.15973	0.488213	0.907783
AC006539.2	0.520439	1.07105	1.90708	0.247489	0.656066	1.40154	0.117583	0.585776	1.17426	0.438469	0.822232	1.67143	0.446982	0.79246	1.43175
AC006547.1	0.234391	0.453033	0.714161	0.220155	0.385209	0.646937	0.217038	0.388565	0.652301	0.202045	0.342745	0.558665	0.248432	0.490774	0.687586
AC006547.2	0	0	0	0	0	0	0	0	0	0	0	0	0	0	0
AC006547.3	0	0	0	0	0	0	0	0	0	0	0	0	0	0	0
AC006548.1	0	0	0.320829	0	0	0.175768	0	0	0.381572	0	0	0.290425	0	0	0.0947983
AC006548.2	0	0	0.0449423	0	0	0	0	0	0	0	0	0	0	0	0
AC006548.3	0	0	0.0266426	0	0	0	0	0	0	0	0	0	0	0	0
AC006557.1	0.353476	0.505281	1.00529	0.0436078	0.204657	0.596315	0.102487	0.234277	0.508243	0.106191	0.19695	0.688071	0.173424	0.240866	0.490908
AC006557.2	0	0	0	0	0	0	0	0	0	0	0	0	0	0	0
AC006557.3	0	0	0	0	0	0	0	0	0	0	0	0	0	0	0
AC006557.4	0	0	0	0	0	0	0	0	0	0	0	0	0	0	0
AC006557.5	0	0.220614	0.623003	0.0143862	0.203418	0.355785	0	0.0948252	0.252265	0	0.0696035	0.370628	0.0162764	0.17154	0.307998
AC006557.6	0	0	0.033479	0	0	0.0428997	0	0.0259963	0.063027	0	0	0.0346137	0	0.0239365	0.133573
AC006566.1	0.0596594	0.27285	0.787707	0.108827	0.531366	1.32655	0.0494699	0.501284	1.11635	0.168363	0.293087	0.695938	0.225824	0.506812	1.64457
AC006566.2	0.0301785	0.0786882	0.149942	0.0372244	0.200096	0.392669	0.0420864	0.121451	0.242701	0.0333162	0.0693634	0.144586	0.0829565	0.123405	0.493594
AC006581.1	0	0.21471	0.500854	0	0.0531467	0.288951	0	0.0998417	0.256196	0	0.0471473	0.139848	0	0.143852	0.264334
AC006581.2	0.146486	0.333345	1.28706	0.104562	0.542488	0.883388	0	0.347771	0.995633	0.154001	0.398101	0.719264	0.0934248	0.483675	0.866643
AC006600.1	0	0	0	0	0	0	0	0	0	0	0	0	0	0	0
AC006600.2	0	0	0	0	0.0108755	0.0523541	0	0	0.0146644	0	0	0	0	0	0.0591535
AC006840.1	0	0	0	0	0	0	0	0	0	0	0	0	0	0	0
AC006924.1	0	0	0.061245	0	0	0.0929552	0	0	0.0280851	0	0	0.112065	0	0.0545664	0.20718
AC006926.1	0	0	0	0	0	0	0	0	0	0	0	0	0	0	0
AC006927.1	0	0	0	0	0	0	0	0	0	0	0	0	0	0	0
AC006927.2	0	0	0	0	0	0	0	0	0	0	0	0	0	0	0
AC006927.3	0	0	0	0	0	0	0	0	0	0	0	0	0	0	0
AC006927.4	0	0	0	0	0	0	0	0	0	0	0	0	0	0	0
AC006927.5	0	0	0	0	0	0	0	0	0	0	0	0	0	0	0
AC006942.1	0	0	0.278311	0	0.116034	0.254458	0	0.120939	0.491534	0	0	0.141858	0	0.049539	0.129739
AC006946.1	0.126592	0.710591	1.4841	0.28973	0.701133	1.72331	0.0159548	0.377457	1.2737	0.059136	0.392253	0.943912	0	0.176019	0.933543
AC006946.2	0.52617	1.22576	2.19669	0.219267	0.52799	1.17382	0.0551278	0.267088	0.590288	0.168575	0.260125	0.548624	0.381385	0.832295	1.93378
AC006946.3	0.183003	0.753709	1.58496	0.127322	0.436772	0.835979	0	0.159188	0.617516	0	0.156738	0.510229	0.0587252	0.553217	0.909557
AC006947.1	0	0.0733444	0.354239	0	0	0.113262	0	0	0.130813	0	0	0.0930986	0	0	0.17973
AC006953.1	0	0	0.614606	0	0	0.701286	0	0	0.55359	0	0	0.377207	0	0	0.0962521
AC006960.1	0	0.0695376	0.43302	0	0	0.240807	0	0	0	0	0	0	0	0	0.197104
AC006960.2	0	0	0.0831759	0	0	0.0804651	0	0	0.0735678	0	0.0442859	0.11939	0	0	0.0278696
AC006960.3	0	0.0150911	0.131947	0	0	0.0656605	0	0	0.101018	0	0	0.052408	0	0	0.119554
AC006963.1	0	0	0.0699975	0	0	0.0393559	0	0	0.0318267	0	0	0	0	0.122191	0.259642
AC006965.1	0	0	0.0348875	0	0	0.0399516	0	0	0.0108066	0	0	0	0	0	0.151521
AC006967.1	0	0	0	0	0	0	0	0	0	0	0	0	0	0	0
AC006967.2	0	0	0	0	0	0	0	0	0	0	0	0	0	0	0
AC006967.3	0	0	0	0	0	0	0	0	0	0	0	0	0	0	0
AC006970.1	0.0797529	0.702379	1.5158	0	0.0970967	0.719299	0	0.306824	0.884246	0	0	0.152963	0.0961105	0.357633	1.13658
AC006970.2	0.233158	1.07934	2.16734	0.494339	1.28646	2.47013	0.283568	1.28104	3.70035	0.504707	1.55223	3.14618	0.497663	1.44996	3.28477
AC006970.3	0	0	0	0	0	0	0	0	0	0	0	0	0	0	0
AC006971.1	0.00957698	0.0507159	0.210795	0.00143658	0.0220418	0.0760274	0.00122018	0.0275912	0.0493662	0	0.00819695	0.0399966	0.0225146	0.0396593	0.093604
AC006972.1	0	0	0.0371459	0	0	0.104164	0	0	0	0	0	0	0	0	0
AC006974.1	0	0	0	0	0	0	0	0	0	0	0	0	0	0	0
AC006974.2	0	0	0.114811	0	0	0	0	0	0.025227	0	0	0.0510548	0	0	0
AC006978.1	6.16472	9.5579	14.2202	5.93505	10.5825	16.139	6.3039	11.9633	15.6687	7.74231	10.5333	14.9396	6.81981	8.6281	14.2792
AC006978.2	0.117496	0.301998	0.556703	0.0718353	0.439056	0.847941	0.0464958	0.291439	0.631783	0.168214	0.254272	0.74149	0.0376642	0.26174	0.855033
AC006986.1	0	0	0	0	0	0	0	0	0	0	0	0	0	0	0
AC006987.4	0	0	0	0	0	0	0	0	0	0	0	0	0	0	0
AC006987.5	0	0	0	0	0	0	0	0	0	0	0	0	0	0	0
AC006987.6	0	0	0	0	0	0	0	0	0	0	0	0	0	0	0
AC006988.1	0	0	0	0	0	0	0	0	0	0	0	0	0	0	0
AC006989.1	0	0	0	0	0	0	0	0	0	0	0	0	0	0	0
AC006994.1	0.337567	0.681832	1.09067	0.16228	0.490416	1.04712	0.15009	0.334879	0.765348	0.226685	0.612604	0.859303	0.284985	0.652516	1.24311
AC006994.2	0	0.0119823	0.0368697	0	0.00487378	0.0207602	0	0	0.00329371	0	0.00431988	0.0364301	0	0.0059671	0.0379162
AC006994.3	0	0	0	0	0	0	0	0	0	0	0	0	0	0	0
AC007000.1	1.13831	1.77783	2.57385	0.819277	1.30746	3.19219	0.54207	1.34317	2.5855	0.809683	1.19176	2.16233	0.569913	1.64885	2.29502
AC007000.2	0.637083	1.09452	2.18859	0.396786	1.0274	1.89317	0.170711	1.0041	2.08811	0.175505	0.658506	1.42435	0.609533	1.04817	3.35788
AC007000.3	0.763533	1.49032	2.86611	0.718787	1.35043	2.59279	0.782194	1.9387	3.01084	1.09545	1.67698	2.57179	1.3021	1.68745	3.45491
AC007001.1	0	0.209593	0.661549	0	0.165994	0.649114	0	0.0596433	0.208322	0.0561676	0.225594	0.666743	0	0.103874	0.329968
AC007003.1	0	0	0	0	0	0	0	0	0	0	0	0	0	0	0
AC007009.1	0	0	0	0	0	0	0	0	0	0	0	0	0	0	0
AC007009.2	0	0.467269	2.33919	0	0.426616	1.90356	0	0.954973	2.0524	0	0.295581	2.91477	0	0.194579	1.08532
AC007012.1	0	0	0	0	0	0	0	0	0	0	0	0	0	0	0
AC007012.2	0	0	0	0	0	0	0	0	0	0	0	0	0	0	0
AC007014.1	0.35197	0.646616	1.34054	0.196057	0.54842	1.55127	0.149649	0.587959	1.12452	0.178166	0.370907	0.793351	0.0296862	0.847791	1.88146
AC007014.2	0.302236	0.83844	1.26855	0.146708	0.410001	1.17519	0.0464447	0.450752	0.730813	0.142749	0.251112	0.736404	0.11298	0.353602	0.745555
AC007016.1	0	0.136057	0.635546	0	0.165046	1.02623	0	0.1413	0.97905	0	0.136896	0.766361	0	0.561403	1.03155
AC007025.1	0	0	0	0	0	0	0	0	0	0	0	0	0	0	0
AC007029.1	0.204019	0.888056	2.31579	0.0166561	0.380079	0.930146	0.0110368	0.554468	0.971423	0.190105	0.472882	1.06239	0	0.508592	1.38242
AC007032.1	0.0419451	0.115978	0.291136	0.00818893	0.105863	0.165883	0	0.126223	0.225666	0.0218546	0.128313	0.161457	0	0.156925	0.291867
AC007036.1	0.383768	0.845114	1.21713	0.331662	0.682972	1.66199	0.194442	0.601854	1.04543	0.320364	0.603178	1.23085	0.482376	1.04513	1.97867
AC007036.2	0.342969	0.785915	1.40918	0.376188	1.21194	2.06209	0.360133	0.899034	1.64474	0.229309	0.575437	1.85423	0.818909	1.23826	1.79134
AC007036.3	0	0	0	0	0	0	0	0	0	0	0	0	0	0	0
AC007038.1	0.668675	1.02223	1.70963	0.31586	0.583343	1.44327	0.495283	0.702143	1.16223	0.469371	0.817021	1.23987	0.590536	0.752874	1.00332
AC007038.2	0.687821	1.57087	2.97939	0.337968	0.966647	2.13445	0.562876	1.005	2.42248	0.24019	0.6375	1.36695	0.422531	1.42748	1.89152
AC007040.1	0.177232	0.419621	0.924502	0.0313863	0.246544	0.581318	0.0622997	0.313071	0.558514	0.105234	0.314456	0.437617	0.0234461	0.18486	0.502205
AC007040.2	0.0846996	0.287318	0.469219	0.050021	0.106125	0.25611	0.0720129	0.144942	0.328572	0.0286105	0.0769244	0.169646	0.0131956	0.119003	0.238555
AC007040.3	0	0	0	0	0	0	0	0	0	0	0	0	0	0	0
AC007041.1	0.0271068	0.0894713	0.362854	0	0.019166	0.106381	0.00169345	0.0567712	0.115288	0.0298955	0.0483762	0.19887	0	0.0307066	0.215306
AC007050.1	0	0	0	0	0	0	0	0	0	0	0	0	0	0	0
AC007056.1	0	0	0	0	0	0	0	0	0	0	0	0	0	0	0
AC007064.1	0	0	0	0	0	0	0	0	0	0	0	0	0	0	0
AC007064.2	0	0	0.136271	0	0.0234366	0.199628	0	0	0.173299	0	0	0.153338	0	0	0.0996869
AC007064.3	0	0	0	0	0	0	0	0	0	0	0	0	0	0	0
AC007064.4	0	0	0	0	0	0	0	0	0	0	0	0	0	0	0
AC007066.1	0.301684	0.727758	1.34498	0.308388	0.872564	1.53372	0.086276	0.550495	1.05778	0.245397	0.665591	1.19543	0.0443566	0.293402	1.6037
AC007066.2	0.652789	1.10753	1.5012	0.442381	0.807926	1.54362	0.50465	0.822205	1.43022	0.341678	0.758567	1.03589	0.557465	0.853115	1.31592
AC007066.3	0.0965104	0.303037	0.992587	0.0820633	0.364447	0.708947	0	0.288312	0.863361	0.115792	0.415936	0.574516	0.0406159	0.238877	0.972565
AC007068.1	0	0	0	0	0	0	0	0	0	0	0	0	0	0	0
AC007068.2	0	0	0.149833	0	0	0.082254	0	0	0.0524737	0	0	0.338255	0	0	0.0208708
AC007091.1	0	0	0	0	0	0	0	0	0	0	0	0	0	0	0
AC007092.1	0	0	0	0	0	0	0	0	0	0	0	0	0	0	0
AC007096.1	0	0	0.556367	0	0	0.155916	0	0	0.083577	0	0	0.156424	0	0	0.0298362
AC007098.1	0.2956	0.407268	0.857489	0.0833107	0.165996	0.325291	0.0752903	0.18213	0.290569	0.0923489	0.153959	0.208025	0.126266	0.208298	0.414654
AC007098.2	0.0651505	0.372719	1.06229	0	0.157545	0.794984	0.0220951	0.399655	0.699147	0.170693	0.327746	0.640759	0	0.573677	1.32953
AC007099.1	0.0257636	0.185602	0.579085	0.0655358	0.252905	0.550207	0.0244625	0.123541	0.429166	0.114579	0.210399	0.304514	0.0881163	0.350978	0.68019
AC007099.2	0	0	0	0	0	0	0	0	0	0	0	0	0	0	0
AC007100.1	0	0.0515064	0.204547	0	0	0	0	0	0	0	0	0	0	0	0.0291467
AC007100.2	0	0	0	0	0	0	0	0	0	0	0	0	0	0	0
AC007106.1	0	0	0.00568414	0	0	0	0	0	0	0	0	0.00453474	0	0	0
AC007106.2	0	0	0	0	0	0	0	0	0	0	0	0	0	0	0
AC007114.1	0.598318	1.24805	1.83692	0.847261	1.26908	1.90006	0.706816	1.26424	1.65446	0.603176	0.916409	1.7866	0.9439	1.41252	2.15677
AC007114.2	0.178765	0.458072	1.06875	0.157825	0.30038	0.879731	0.189757	0.495329	0.825411	0.0979601	0.21295	0.495094	0.161571	0.415263	0.713257
AC007115.1	0	0	0	0	0	0	0	0	0	0	0	0	0	0	0
AC007126.1	0	0	0.00728203	0	0	0	0	0	0	0	0	0	0	0	0
AC007128.1	0	0.0186346	0.194573	0	0.0138361	0.0721001	0	0	0.0484444	0	0.020153	0.104677	0	0	0
AC007128.2	0	0	0.0169375	0	0	0	0	0	0	0	0	0	0	0	0
AC007130.1	0.359644	0.938892	1.77637	0.309433	0.688432	1.19578	0.134265	0.799117	1.45595	0.470362	0.790936	1.42372	0.37745	0.873683	1.55917
AC007131.3	0	0	0	0	0	0	0	0	0	0	0	0	0	0	0
AC007132.1	0	0	0.0745669	0	0	0	0	0	0	0	0	0	0	0	0
AC007136.1	0	0	0	0	0	0	0	0	0	0	0	0	0	0	0
AC007151.1	0.523143	1.13761	1.88644	0.505555	1.51313	2.44069	0.481221	0.952008	1.72573	0.319448	0.637052	1.46439	0.520039	1.37429	3.08855
AC007159.1	0	0	0	0	0	0	0	0	0	0	0	0	0	0	0
AC007160.1	0	0.175891	0.376909	0	0	0.201886	0	0	0.237746	0	0.113565	0.243218	0	0	0.044807
AC007161.1	0.0965453	0.169918	0.289822	0.0828594	0.156205	0.323401	0.0863086	0.146118	0.336285	0.0811406	0.185099	0.256653	0.0644925	0.125279	0.329651
AC007161.2	0.199635	0.41128	0.733622	0.190514	0.425549	0.96431	0.257228	0.589876	0.998875	0.314823	0.564871	0.857479	0.229042	0.399963	1.25266
AC007161.3	0	0	0	0	0	0	0	0	0	0	0	0	0	0	0
AC007163.1	0	0	0.064759	0	0	0.0775036	0	0	0.112008	0	0	0.0291406	0	0	0.0436218
AC007179.1	0	0	0.0394587	0	0	0	0	0	0	0	0	0	0	0	0
AC007179.2	0	0.00529759	0.0152241	0	0	0	0	0	0	0	0	0.000830558	0	0	0.000470724
AC007179.3	0	0	0	0	0	0	0	0	0	0	0	0	0	0	0
AC007182.1	0	0.012185	0.0644579	0	0	0.025998	0	0.00451441	0.0363439	0	0.0113363	0.0834825	0	0	0.00895926
AC007182.2	0.338137	0.958596	1.62342	0.111204	0.695062	1.11427	0.202072	0.617531	1.12772	0.589924	0.990887	1.63822	0.199563	0.372611	1.4747
AC007191.1	0.573984	1.03917	2.13998	0.732657	1.36972	2.55362	0.74178	1.68906	2.7751	0.395909	0.776336	1.63749	0.576527	1.29063	2.35238
AC007192.1	0	0	0.0114403	0	0	0.00650891	0	0	0.00720925	0	0	0.00578595	0	0	0.00594314
AC007192.2	0	0	0	0	0	0	0	0	0	0	0	0	0	0	0
AC007193.1	0	0	0	0	0	0	0	0	0	0	0	0	0	0	0
AC007193.2	0	0	0	0	0	0	0	0	0	0	0	0	0	0	0
AC007193.3	0	0	0	0	0	0	0	0	0	0	0	0	0	0	0
AC007207.1	0	0.0350295	0.297938	0	0	0.0499551	0	0	0.0331603	0	0.0855835	0.247469	0	0	0.0387896
AC007215.1	0	0.123527	0.641237	0	0	0.167894	0	0	0.318363	0	0.225836	0.632498	0	0.0536187	0.140643
AC007216.1	0.0940271	0.206144	0.610905	0.032051	0.232942	0.500246	0	0.313529	0.550358	0	0.137697	0.30959	0	0.239806	0.60758
AC007216.2	0.366446	0.704921	1.12908	0.130031	0.579133	1.37341	0.193708	0.631046	1.44298	0.254948	0.461038	0.872495	0.0749506	0.564863	1.02676
AC007216.3	0.614962	0.973785	1.55141	0.44801	0.848901	1.76366	0.605724	0.901914	1.82816	0.481629	0.788879	1.11354	0.217531	0.694324	1.17854
AC007216.4	1.21271	1.78474	2.55572	1.05177	1.57648	2.37671	0.89782	1.89577	2.67569	0.87382	1.50244	1.86236	1.03843	1.64183	3.49723
AC007216.5	0	0	0	0	0	0	0	0	0	0	0	0	0	0	0
AC007218.1	0	0	0	0	0	0	0	0	0	0	0	0	0	0	0
AC007218.2	0	0	0	0	0	0	0	0	0	0	0	0	0	0	0
AC007218.3	0	0	0.012357	0	0	0	0	0	0	0	0	0	0	0	0
AC007220.1	0.0295832	0.16536	0.393258	0.0662199	0.199972	0.329608	0	0.11301	0.222633	0.0570061	0.175458	0.353967	0.158143	0.313579	0.588026
AC007220.2	0.283712	0.58048	0.848865	0.293794	0.516379	1.20634	0.193053	0.465324	0.744435	0.197924	0.444628	0.834624	0.0301307	0.41425	0.839645
AC007221.1	0	0	0	0	0	0	0	0	0	0	0	0	0	0	0
AC007222.1	0	0	0	0	0	0	0	0	0	0	0	0	0	0	0
AC007223.1	0	0	0	0	0	0	0	0	0	0	0	0	0	0	0
AC007224.1	0	0	0.23136	0	0	0.409345	0	0	0.30271	0	0	0.177475	0	0	0.308709
AC007224.2	0	0.0694521	0.471522	0	0.0566736	0.386735	0	0.0575357	0.341355	0	0	0.0883523	0	0	0.682548
AC007225.1	0.0132663	0.120539	0.252366	0	0	0.0462706	0	0.0236474	0.161481	0	0.0537443	0.134061	0	0.0249314	0.176845
AC007225.2	0	0	0	0	0	0	0	0	0	0	0	0	0	0	0
AC007229.1	0	0.0860128	0.529585	0	0.204711	0.562215	0	0.096428	0.368161	0	0.072212	0.145974	0	0	0.211236
AC007237.1	0	0	0	0	0	0	0	0	0	0	0	0	0	0	0
AC007238.1	0.246292	0.410544	0.627055	0.209111	0.370459	0.594299	0.175598	0.348667	0.721833	0.295411	0.669445	0.899544	0.198363	0.332221	0.525929
AC007240.1	0.262461	0.684326	1.27986	0.247056	0.46194	0.744339	0.273424	0.568872	1.09185	0.258655	0.412589	0.720536	0.167721	0.438844	0.564269
AC007241.1	0	0	0	0	0	0	0	0	0	0	0	0	0	0	0
AC007242.1	0	0	0	0	0	0	0	0	0	0	0	0	0	0	0
AC007244.1	0	0	0	0	0	0	0	0	0	0	0	0	0	0	0
AC007250.1	0	0	0.122168	0	0	0	0	0	0	0	0	0	0	0	0
AC007253.1	0	0	0	0	0	0	0	0	0	0	0	0	0	0	0
AC007255.1	0.071161	0.180018	0.544015	1.36423	1.79207	2.74944	0.930389	1.58754	2.48901	0.792872	1.48227	2.46026	0.256315	0.683647	2.77006
AC007255.2	0	0	0.0543625	0.0250465	0.33624	0.943883	0	0.411143	0.716431	0	0.2331	0.751662	0	0.0261299	0.551937
AC007256.1	0.312085	0.463445	0.895736	0.194234	0.486759	0.839059	0.259796	0.474497	0.820891	0.286527	0.451919	0.838277	0.152092	0.302614	0.714686
AC007262.1	0	0	0.127942	0	0	0	0	0	0	0	0	0	0	0	0.0115255
AC007262.2	0.0510906	0.098801	0.213433	0.0524396	0.102305	0.189599	0.056071	0.101151	0.152469	0.0428703	0.0940092	0.1309	0.0595608	0.164768	0.218096
AC007269.1	0	0	0.0471513	0	0.0311832	0.160402	0	0.0167087	0.0715185	0	0	0.0481254	0.00906605	0.0536004	0.182608
AC007271.1	0.0200694	0.0890371	0.257078	0	0.0748009	0.196144	0	0.0472551	0.184754	0.0240002	0.085211	0.252874	0.0157729	0.102324	0.249235
AC007272.1	0	0.0119251	0.0504552	0	0.0172728	0.0848708	0	0	0.0404751	0	0.0145869	0.0586705	0	0.00693469	0.0904404
AC007274.1	0	0	0	0	0	0	0	0	0	0	0	0	0	0	0
AC007274.2	0	0	0	0	0	0	0	0	0	0	0	0	0	0	0
AC007274.3	0	0	0	0	0	0	0	0	0	0	0	0	0	0	0
AC007275.1	0	0	0	0	0	0	0	0	0	0	0	0	0	0	0
AC007277.1	0	0.0247099	0.117022	0	0.0389493	0.171128	0	0	0.0445196	0	0.0067397	0.0640206	0	0	0.0668337
AC007278.1	0	0.0746486	0.224691	0	0.0112658	0.0837604	0	0.0313009	0.128372	0	0.0368877	0.140265	0	0.0514508	0.349628
AC007278.2	0	0.0287172	0.167833	0	0.0325742	0.143735	0	0.0301309	0.168569	0.0250589	0.124601	0.270475	0	0	0.188964
AC007279.1	0.533992	1.08113	1.8119	0.598657	1.08712	1.61953	0.372023	1.11779	1.56293	0.383145	0.845045	1.60617	0.401265	0.766375	1.39387
AC007283.1	0	0	0	0	0	0	0	0	0	0	0	0	0	0	0
AC007283.2	2.39621	4.07157	5.61378	1.10405	2.58343	4.03578	1.60167	2.76551	4.67295	1.31549	2.89628	4.68879	1.65855	3.57177	4.43666
AC007285.1	0.299824	0.472462	0.933013	0.236341	0.390251	0.592207	0.188195	0.366029	0.651119	0.361285	0.578174	0.961246	0.257357	0.388997	0.56225
AC007285.2	0.621701	1.041	1.62035	0.310609	0.733987	1.2938	0.313075	0.955693	1.83409	0.647955	1.22556	1.92413	0.0214268	0.301338	0.899811
AC007292.1	0.419998	0.820126	1.59659	0.379127	0.668322	1.0433	0.361276	0.700571	1.37394	0.328749	0.681014	1.08992	0.121371	0.913621	1.57869
AC007292.2	0.352955	0.738437	1.35358	0.317554	0.482425	0.950557	0.273233	0.602084	1.27423	0.228452	0.441246	0.752218	0.523735	0.834507	0.919645
AC007292.3	0	0.129679	0.34693	0	0.0979478	0.368432	0	0.0867428	0.35476	0	0.082651	0.131009	0	0.0788207	0.419658
AC007298.1	0.011086	0.111486	0.291971	0	0.101827	0.346648	0	0.167887	0.305883	0.0604431	0.170549	0.280271	0	0.054544	0.201542
AC007298.2	0	0.0382142	0.0775038	0	0	0.0973738	0	0	0.0702679	0	0.0594926	0.138057	0	0.0847768	0.163266
AC007308.1	0	0	0	0	0	0	0	0	0	0	0	0	0	0	0
AC007308.6	0.240973	0.496381	0.826353	0.221033	0.527921	0.888941	0.223258	0.509325	0.916868	0.22553	0.409434	0.883125	0.217984	0.565313	0.718305
AC007312.1	0	0.294464	0.940638	0.193136	0.713975	1.80219	0.184562	0.601916	1.09821	0.291723	0.466213	0.918555	0.0845282	0.292194	0.819914
AC007314.1	0.205397	0.377394	0.757866	0.0554793	0.199686	0.488038	0.0063407	0.267811	0.545865	0.11824	0.38612	0.780988	0.115202	0.314839	0.563799
AC007317.2	0	0	0.0643727	0	0	0.0945643	0	0	0	0	0	0	0	0	0.0434406
AC007318.1	1.88351	3.04497	3.99717	1.33647	2.17736	3.25757	2.03364	2.65097	3.6196	1.70862	2.33013	2.98257	1.99551	2.7937	3.64736
AC007318.2	0.221511	0.370579	0.637966	0.125083	0.185137	0.334788	0.159356	0.280951	0.430364	0.164173	0.223832	0.321054	0.102876	0.181272	0.43921
AC007319.1	0.257454	0.856945	1.54528	0.172159	0.417882	0.867828	0.138695	0.296728	0.519804	0.279793	0.523553	0.823328	0.523769	0.815722	1.70891
AC007322.1	0	0	0	0	0	0	0	0	0	0	0	0	0	0	0
AC007322.2	0	0	0	0	0	0	0	0	0	0	0	0	0	0	0
AC007322.3	0	0	0	0	0	0	0	0	0	0	0	0	0	0	0
AC007322.4	0	0	0	0	0	0	0	0	0	0	0	0	0	0	0
AC007326.1	0	0.0516912	0.423538	0	0	0.0503105	0	0	0.0373533	0	0	0.12936	0	0	0.099024
AC007326.2	0	0	0	0	0	0	0	0	0	0	0	0	0	0	0
AC007326.3	0	0	0.517351	0	0	0.0797366	0	0	0	0	0	0.169042	0	0	0.269537
AC007326.4	0	0	0	0	0	0	0	0	0	0	0	0	0	0	0
AC007326.5	0	0	0	0	0	0	0	0	0	0	0	0	0	0	0
AC007327.1	0	0	0.258662	0	0	0.432283	0	0	0.126824	0	0	0	0	0.070327	0.532189
AC007327.2	0	0	0.149424	0	0	0.1295	0	0	0.0743573	0	0	0.0808482	0	0.0657621	0.179079
AC007333.1	0	0	0	0	0	0	0	0	0	0	0	0	0	0	0
AC007333.2	0	0	0	0	0	0	0	0	0	0	0	0	0	0	0
AC007336.1	0.203572	0.332038	0.829144	0.0975455	0.296634	0.641799	0.158914	0.333868	0.681723	0.106384	0.23966	0.526556	0.287251	0.536602	0.860614
AC007336.2	0	0.0583449	0.26579	0	0.030103	0.185887	0	0.0557727	0.441616	0	0.132667	0.284745	0	0	0.283482
AC007336.3	0.0609016	0.129608	0.412789	0.0582011	0.222985	0.450029	0.057049	0.18932	0.490195	0.0553979	0.083067	0.238257	0.0596759	0.286831	1.28063
AC007339.1	0	0	0	0	0	0	0	0	0	0	0	0	0	0	0
AC007342.1	0.119369	0.458951	0.934604	0.0673028	0.410667	1.02257	0.0656912	0.380915	0.935352	0.104001	0.347375	0.792352	0.161728	0.557837	0.869271
AC007342.2	0	0	0	0	0	0	0	0	0	0	0	0	0	0	0
AC007342.3	0.00092813	0.0131005	0.077383	0	0.0180581	0.100262	0	0.0156339	0.0513255	0	0.0118257	0.0401965	0	0.0311464	0.056899
AC007342.4	0.36749	0.945743	1.7864	0.553364	1.24272	2.57049	0.363709	1.96196	3.74782	0.222593	0.927513	2.82378	0.240949	1.09714	2.46091
AC007342.5	0.161447	0.868489	1.17883	0.289953	0.955971	1.59968	0.278493	1.64337	2.99231	0.201611	0.456645	1.56906	0.268097	0.901617	1.74784
AC007342.6	0.150623	0.391244	0.59219	0.0915654	0.217992	0.429176	0.122253	0.277101	0.439764	0.147781	0.267408	0.512766	0.104169	0.246166	0.472392
AC007342.7	1.1331	1.55922	2.62565	0.689706	0.960973	2.239	0.741745	1.53065	2.49883	0.623935	0.986216	1.90387	1.17096	1.30308	2.12277
AC007342.8	0.133463	0.549915	1.368	0.237393	0.948273	1.90074	0.110149	1.48511	3.2782	0.0870396	0.495045	1.51762	0.163703	0.848324	1.5793
AC007342.9	0.0605006	0.313487	0.837912	0.149922	0.40852	0.68959	0.0907492	0.658847	1.48257	0.0518754	0.258128	0.641662	0.0103202	0.346589	0.777977
AC007343.1	0	0	0	0	0	0	0	0	0	0	0	0	0	0	0
AC007344.1	0	0	0	0	0	0	0	0	0	0	0	0	0	0	0
AC007346.1	0	0	0.0360462	0	0.0195074	0.0924198	0	0	0.0260589	0	0	0.0176502	0	0	0.058667
AC007346.2	0	0	0	0	0	0	0	0	0	0	0	0	0	0	0.0165905
AC007347.1	0.689077	1.47452	3.45838	0.419306	1.52231	2.51993	0.568493	1.21842	2.3608	0.545687	0.930265	1.93383	0.506179	1.47811	3.64344
AC007347.2	0	0	0	0	0	0	0	0	0	0	0	0	0	0	0
AC007349.1	0	0	0.10916	0	0	0.0660362	0	0	0.0549302	0	0	0.12848	0	0	0
AC007349.2	0	0.0538258	0.125556	0	0	0.136204	0	0	0.0783011	0	0.053357	0.178435	0	0.169173	0.593306
AC007349.3	0	0	0.127291	0	0	0.0876855	0	0	0.0431585	0	0.0222438	0.0853818	0	0	0.011249
AC007349.4	0	0	0	0	0	0	0	0	0	0	0	0	0	0	0
AC007350.1	0	0	0.0672294	0	0	0.0154736	0	0	0	0	0	0.011534	0	0.0148022	0.0719454
AC007353.1	0	0	0	0	0	0	0	0	0	0	0	0	0	0	0
AC007358.1	0	0	0.429284	0	0	0	0	0	0	0	0	0	0	0	0
AC007359.1	0	0	0	0	0	0	0	0	0	0	0	0	0	0	0
AC007362.1	0.0600609	0.216093	0.321902	0.0516037	0.160422	0.268216	0.0609255	0.144015	0.252179	0.0716055	0.141189	0.245331	0.0749679	0.229912	0.433421
AC007363.1	0	0	0	0	0	0	0	0	0	0	0	0.0502667	0	0	0
AC007364.1	0.0340353	0.0644905	0.126251	0.0318776	0.0589032	0.119627	0.0237335	0.0523205	0.0857208	0.0268387	0.0394904	0.0640519	0.0255287	0.0736736	0.122722
AC007365.1	0.614805	1.22919	2.01888	0.454643	0.766021	1.32116	0.336986	1.04166	1.51141	0.575516	0.999249	1.6828	0.557268	1.0458	2.74806
AC007365.2	0	0.122799	0.286387	0	0.0839484	0.347113	0	0.0497601	0.250908	0.0347162	0.13256	0.517751	0	0.0308541	0.146443
AC007368.1	0	0.00204928	0.0134832	0	0	0.0156564	0	0	0.000828885	0	0	0.00184928	0	0	0.0123012
AC007368.2	0	0	0	0	0	0	0	0	0	0	0	0	0	0	0
AC007370.1	0	0	0.316057	0	0	0.324644	0	0	0.136327	0	0	0.118176	0	0.121918	0.283364
AC007370.2	0.0122471	0.0588514	0.134747	0	0.0371462	0.119931	0.0104171	0.0644577	0.131641	0.0101616	0.0436448	0.0858258	0.0125566	0.0280394	0.11006
AC007375.1	0	0	0	0	0	0	0	0	0	0	0	0	0	0	0
AC007375.2	0	0	0	0	0	0	0	0	0	0	0	0	0	0	0
AC007376.1	0	0.0524187	0.49931	0	0.0932566	0.502622	0	0.0161368	0.124845	0	0.0990203	0.206393	0	0.14121	0.514756
AC007376.2	0.13917	0.522354	1.37594	0.425531	0.834484	1.36019	0.311393	0.769971	1.19616	0.30314	0.666699	1.28455	0.0822153	0.802045	1.93394
AC007378.1	0	0.135837	0.63426	0.00818868	0.276084	0.68155	0	0.234285	0.503675	0	0.154322	0.33157	0.0299026	0.423146	0.778282
AC007381.1	0.0370884	0.0887877	0.227866	0.00182807	0.0247742	0.0731097	0.0104261	0.0516739	0.122329	0.0300083	0.0586388	0.186612	0.0132822	0.0539448	0.0789977
AC007382.1	0	0	0	0	0	0	0	0	0	0	0	0	0	0	0
AC007383.1	0	0	0	0	0	0	0	0	0	0	0	0	0	0	0
AC007383.2	1.52833	2.52615	5.07525	1.42253	2.66911	4.93476	1.11824	2.87094	5.13145	1.45858	1.73037	2.71168	3.20178	4.31754	5.78574
AC007383.3	0	0	0	0	0	0	0	0	0	0	0	0	0	0	0
AC007384.1	0.560291	0.927804	1.38999	0.175498	0.432369	0.923652	0.486915	0.644019	1.00151	0.283423	0.700574	1.08641	0.399929	0.743002	1.54444
AC007386.1	0	0.0646785	0.41614	0	0.0581778	0.259345	0	0.0704283	0.544702	0	0.0878225	0.217857	0	0.0612978	0.124342
AC007386.4	0.459156	0.956749	2.06782	0.149992	0.441858	1.02076	0.148457	0.485466	1.3972	0.494162	1.35071	2.03053	0	0.411977	0.649023
AC007387.1	0.342208	1.71231	3.23112	0	0.614909	1.92394	0	1.03504	2.84313	0	0.227923	1.42954	0.227906	2.80956	3.09305
AC007387.3	0	0	0.0409949	0	0	0	0	0	0.0459623	0	0	0.046118	0	0	0
AC007389.1	0.0118311	0.034838	0.0828335	0.0408311	0.0661919	0.0967699	0.0157402	0.0295001	0.0454994	0.0194195	0.0265538	0.0566607	0.0468436	0.0954008	0.139427
AC007389.2	0	0	0.101934	0	0	0.0966435	0	0	0.0844312	0	0	0.0768491	0	0.048362	0.606958
AC007389.3	0	0	0.0202228	0	0.017238	0.0752185	0	0.00643977	0.0269337	0	0	0.0359316	0	0.0217764	0.109345
AC007389.4	0	0.0385394	0.175019	0.0476014	0.26178	0.419844	0	0.0344227	0.264321	0	0	0.0421114	0	0.079532	0.397917
AC007389.5	0	0.0470336	0.221609	0	0.143395	0.375614	0	0.0517782	0.159084	0	0.0870668	0.238898	0	0.140413	0.435283
AC007390.1	0	0	0	0	0	0	0	0	0	0	0	0	0	0	0
AC007390.2	0.532279	0.774011	1.09346	0.263807	0.563634	1.02044	0.358874	0.56796	1.02425	0.278925	0.512461	0.852274	0.478799	0.725441	1.09241
AC007391.1	0	0.093632	0.469039	0	0	0.0692022	0	0	0.0784968	0	0	0.117553	0	0.0146813	0.268629
AC007391.3	0	0	0.0584782	0	0	0	0	0	0	0	0	0	0	0	0.031405
AC007394.1	0	0	0.0625809	0	0.0637655	0.521111	0	0	0.180017	0	0	0.0421394	0	0	0.126701
AC007395.1	0	0.0210905	0.251952	0	0	0.0547564	0	0	0.0409015	0	0	0	0	0	0
AC007402.1	0	0	0	0	0	0	0	0	0	0	0	0	0	0	0.0246659
AC007402.2	0	0	0	0	0	0	0	0	0	0	0	0	0	0	0
AC007403.1	0	0	0	0	0	0	0	0	0	0	0	0	0	0	0
AC007405.1	0.00465818	0.00983338	0.030714	0.0193621	0.0375474	0.0870348	0.00548652	0.016456	0.0416716	0.00713421	0.0120162	0.0234658	0.0124961	0.0249131	0.0706056
AC007405.2	0	0	0.028951	0	0.0855946	0.215433	0	0	0.037461	0	0	0.00848224	0	0	0.0398598
AC007405.3	0.0645081	0.146084	0.274033	0.19622	0.33474	0.528928	0.107333	0.208176	0.392489	0.0503456	0.0945858	0.163723	0.143612	0.231396	0.354438
AC007406.1	0	0	0.176451	0	0	0	0	0	0.210633	0	0	0	0	0	0
AC007406.2	0	0	0	0	0	0	0	0	0	0	0	0	0	0	0
AC007406.3	0.322299	0.826818	1.67426	0.476709	0.874638	1.31923	0.371622	0.832939	1.4533	0.42299	0.69661	1.06748	0.129534	0.627788	1.65879
AC007406.4	0	0	0.044824	0	0	0.14287	0	0	0.0517156	0	0	0.0319935	0	0	0.115124
AC007406.5	2.37452	4.88696	7.27459	1.83387	3.54593	6.80506	2.26123	4.85203	7.09001	1.20917	1.79131	4.36853	3.7378	5.36647	8.44557
AC007422.1	0.000272112	0.00412186	0.0122742	0	0.00624324	0.0171079	0	0	0.00506944	0	0.00243318	0.0075687	0	0.00511576	0.0296631
AC007422.2	0	0	0	0	0	0	0	0	0	0	0	0	0	0	0
AC007423.1	0	0	0.0383313	0	0	0.0223822	0	0	0	0	0	0	0	0	0
AC007424.1	0	0	0.00978609	0	0	0.00524528	0	0	0.00528119	0	0	0.0139697	0	0	0.00668652
AC007431.1	0.368205	0.592712	0.953416	0.566811	1.01658	1.93079	0.728826	1.02907	2.03145	0.271427	0.604427	1.33468	0.135697	0.503369	1.11993
AC007431.2	0.166224	0.396837	0.895396	0.33376	1.00412	1.65363	0.432087	1.08319	1.93402	0.394115	0.624699	1.08599	0.144975	0.626908	2.61473
AC007431.3	0.401756	0.81131	1.36395	0.508339	1.1305	1.95083	0.54195	1.2174	2.59916	0.43201	0.916992	1.8721	0.241456	0.75723	1.76898
AC007432.1	0	0	0	0	0	0	0	0	0	0	0	0	0	0	0
AC007435.1	0	0	0.125963	0	0	0.116617	0	0	0.0799017	0	0.0441566	0.104525	0	0	0.191015
AC007436.1	0	0	0	0	0	0	0	0	0	0	0	0	0	0	0
AC007448.1	0	0	0	0	0	0	0	0	0	0	0	0	0	0	0
AC007448.2	0.363025	0.679481	1.44393	0.181628	0.59805	1.47245	0.381138	1.05055	1.92567	0.194753	0.583913	1.08061	0.202828	0.634045	1.40266
AC007448.3	0.842987	1.72371	2.73854	0.516167	0.967935	1.82683	0.656076	1.40836	2.49599	0.94215	1.22039	1.60588	0.977726	1.58429	3.2504
AC007448.4	0.159344	0.295536	0.52453	0.0749139	0.168197	0.290317	0.0799976	0.194755	0.357084	0.108924	0.200292	0.35146	0.086295	0.123496	0.273454
AC007450.1	0	0	0.110356	0	0	0.113607	0	0	0.108985	0	0	0.100714	0	0	0.0306397
AC007450.2	0	0.114027	0.390888	0	0.0925498	0.594765	0	0	0.241824	0	0	0.510386	0	0.0510302	0.236733
AC007450.3	0	0.0768749	0.471134	0	0.107981	0.652118	0	0	0.275152	0	0.149586	0.549701	0	0	0.336618
AC007450.4	0	0	0	0	0	0	0	0	0	0	0	0	0	0	0
AC007458.1	0	0.0741288	0.498781	0	0	0.475444	0	0.0958691	0.704958	0.120803	0.378271	0.805842	0	0	0.117445
AC007463.1	0	0	0	0	0	0	0	0	0	0	0	0	0	0	0
AC007483.1	0	0	0	0	0	0	0	0	0	0	0	0	0	0	0
AC007485.1	0	0.315516	0.999085	0.0867292	0.395627	0.916126	0	0.455586	1.84624	0	0.287606	0.866544	0	0.162358	0.82825
AC007485.2	1.6949	3.90451	5.83429	1.60878	2.55506	4.34017	2.11833	3.74604	6.09631	1.3441	2.29222	3.85185	1.26082	2.60651	4.50342
AC007486.1	0	0	0	0	0	0	0	0	0	0	0	0	0	0	0
AC007490.1	0	0	0	0	0	0	0	0	0	0	0	0	0	0	0
AC007491.1	0	0.0117775	0.0551292	0	0	0	0	0	0	0	0.00511376	0.0177167	0	0	0.00335162
AC007493.1	0	0	0.0203173	0.00416027	0.0495577	0.219298	0.00364895	0.038345	0.0902434	0.00218307	0.044068	0.223089	0	0.060043	0.33017
AC007493.2	0	0.231327	0.453784	0	0.0904874	0.271518	0	0.166023	0.370962	0.0378945	0.185921	0.464199	0	0.251957	0.442753
AC007494.1	0.331638	0.5616	1.07002	0.213335	0.747988	1.42198	0.344242	0.660636	1.22689	0.53584	0.770758	1.11815	0.0934138	0.512291	0.832868
AC007494.2	0.228612	0.694615	1.44461	0.242712	0.562209	1.37493	0.327918	0.697234	1.21292	0.267606	0.689597	1.2032	0.489647	0.701225	0.865408
AC007494.3	0.281426	0.580833	1.2439	0.0415462	0.308624	0.925612	0.153447	0.481793	1.11304	0.189899	0.346212	0.634926	0.0658306	0.75842	1.07299
AC007495.1	0	0	0	0	0	0	0	0	0	0	0	0	0	0	0
AC007496.1	0.89465	1.5568	2.82497	0.558522	1.29084	2.55366	0.644543	1.21199	2.2299	0.789311	1.11353	2.25603	0.35897	1.74195	2.68644
AC007496.2	0.40238	1.36198	2.21006	0.463911	1.23995	2.22605	0.603304	1.07099	1.85141	0.588021	0.992879	1.22582	0.66696	1.45418	1.77858
AC007496.3	0.623843	1.0372	1.83953	0.446674	0.971219	1.75075	0.513615	0.884276	1.43958	0.415563	0.791774	1.40977	0.674225	0.972418	1.3983
AC007497.1	0	0.123733	0.533649	0	0.055072	0.325292	0	0.142065	0.380588	0	0.1383	0.319088	0	0	0.241257
AC007497.2	0	0	0.0954997	0	0	0.0327643	0	0	0.0367478	0	0	0.0477096	0	0	0
AC007513.1	0	0	0.0741575	0	0	0	0	0	0	0	0	0	0	0	0
AC007527.1	0	0	0	0	0	0	0	0	0	0	0	0	0	0	0
AC007527.2	0	0	0	0	0	0	0	0	0	0	0	0	0	0	0
AC007528.1	0.0831034	0.410218	1.9473	0	0.194672	0.934479	0	0.0547729	0.464931	0.204221	0.391931	0.874833	0	0.217768	0.490103
AC007529.1	0	0	0.0709483	0	0	0.027156	0	0	0.0173067	0	0	0.0143092	0	0	0.0415693
AC007529.2	0.0289217	0.207071	0.641389	0	0.0816467	0.259608	0	0.102811	0.382595	0	0.0305326	0.24774	0.128161	0.423405	0.715271
AC007533.1	0.786439	1.19088	2.36916	0.575127	1.04639	1.76598	0.79095	1.311	2.03073	0.81397	1.31165	1.81744	0.734174	1.31365	2.32385
AC007535.1	0	0	0.079501	0	0	0	0	0	0	0	0	0	0	0	0
AC007536.1	0	0	0	0	0	0	0	0	0	0	0	0	0	0	0
AC007537.1	0.0576425	0.226516	0.654134	0	0.0715253	0.323297	0	0.0590889	0.373285	0	0	0.144826	0	0	0.199298
AC007540.1	0	0	0.066308	0	0	0.0929407	0	0	0.0539015	0	0	0.176948	0	0	0.170815
AC007541.1	0.607286	0.929789	1.8942	0.640211	1.00205	1.38187	0.466215	1.25691	1.76412	0.350331	0.616075	0.959493	1.0149	1.71171	2.26139
AC007546.1	0.509697	0.931184	1.41735	0.351339	0.719073	1.18307	0.311602	0.694749	1.44063	0.184011	0.539662	1.44955	0.165064	0.579113	1.40937
AC007546.2	0	0	0.117516	0	0	0.105508	0	0	0.0950718	0	0	0	0	0	0
AC007546.3	0.012813	0.043482	0.0977268	0	0.0245796	0.0894418	0.00213456	0.0473877	0.136019	0	0.0282416	0.0686731	0	0.016356	0.0556506
AC007547.1	0	0	0	0	0	0	0	0	0	0	0	0	0	0	0
AC007547.2	0	0	0	0	0	0	0	0	0	0	0	0	0	0	0
AC007547.3	0	0	0	0	0	0	0	0	0	0	0	0	0	0	0
AC007551.1	0.0402649	0.340986	0.935939	0	0.164081	0.421919	0	0.193069	0.523684	0.0714986	0.243129	0.594764	0	0.123496	0.316938
AC007552.1	0.0366918	0.230443	1.00353	0	0.0379388	0.392384	0	0.0331453	0.226524	0.0554812	0.160471	0.310021	0	0	0.059682
AC007552.2	0.187012	0.551856	1.18901	0.00645884	0.238017	0.653325	0.0439111	0.268339	0.537282	0.0850459	0.428911	1.26164	0.116234	0.340012	1.62312
AC007556.1	0	0	0.176661	0	0	0	0	0	0.0337575	0	0	0.160708	0	0	0
AC007557.1	0	0	0.0606555	0	0	0	0	0	0	0	0	0	0	0	0
AC007557.2	0	0	0	0	0	0	0	0	0	0	0	0	0	0	0
AC007557.3	0	0	0.00835037	0	0	0.00703261	0	0	0	0	0	0.00590457	0	0	0
AC007557.4	0	0	0	0	0	0	0	0	0	0	0	0	0	0	0.0344157
AC007559.1	0	0	0	0	0	0	0	0	0	0	0	0	0	0	0
AC007560.1	0.134627	0.69741	1.21173	0	0.475333	1.11324	0.0856	0.457684	0.812601	0	0.190125	0.935383	0	0.504972	0.856077
AC007560.2	0	0	0	0	0	0	0	0	0	0	0	0	0	0	0
AC007562.1	0	0	0	0	0	0	0	0	0	0	0	0	0	0	0
AC007563.1	0	0.0275589	0.124285	0	0.0195526	0.24146	0	0	0.058828	0	0	0.10725	0	0	0.014034
AC007563.2	0	0	0.0477583	0	0	0.106919	0	0	0.0401514	0	0.0329444	0.0838281	0	0	0.149638
AC007563.3	0	0	0.0903379	0	0	0.305478	0	0	0.266714	0	0	0.12677	0	0	0.071286
AC007566.1	0.238243	0.413624	0.682905	0.249802	0.391782	0.752679	0.211688	0.374884	0.579729	0.152206	0.239949	0.414443	0.31957	0.40297	0.735741
AC007566.2	0	0	0.0876588	0	0	0	0	0	0	0	0	0	0	0	0.227526
AC007567.1	0	0	0	0	0	0	0	0	0	0	0	0	0	0	0
AC007568.1	0	0	0	0	0	0	0	0	0	0	0	0	0	0	0
AC007569.1	0.438698	0.830553	1.51422	0.266021	0.533315	1.0199	0.261075	0.552789	1.00655	0.372471	0.614819	1.06554	0.330461	0.79418	1.25816
AC007570.1	0	0.0859621	0.205696	0	0	0.145849	0	0	0.10043	0	0.0516839	0.110788	0	0.0268648	0.18894
AC007595.1	0	0	0.0461686	0	0	0.0567834	0	0	0	0	0	0	0	0	0
AC007598.1	0.0398498	0.253292	0.55921	0.0827452	0.363688	0.72842	0.0484041	0.181593	0.341894	0.0726865	0.178997	0.412719	0	0.110434	0.508078
AC007598.2	0.184544	0.401871	0.817072	0.0511579	0.281495	0.580326	0.0972745	0.363691	0.898146	0.179931	0.377772	0.831395	0.222172	0.519967	1.09133
AC007598.3	0.100678	0.253397	0.438253	0.173449	0.389331	0.58451	0.0764275	0.219478	0.438544	0.13001	0.2284	0.484415	0.00786661	0.200096	0.458538
AC007599.1	0.15273	0.355717	0.593988	0.0423132	0.20712	0.469362	0.0339087	0.318072	0.597838	0.100533	0.292241	0.657753	0	0.213112	0.735509
AC007599.2	0.178233	0.428934	0.86606	0	0.226151	0.687656	0.143456	0.336799	0.72381	0.0757475	0.570223	0.7262	0.0764126	0.300561	0.759737
AC007601.1	0.108178	0.197556	0.414842	0.0718163	0.280467	0.527728	0.103487	0.174484	0.338124	0.0756707	0.168304	0.361719	0.0391104	0.162855	0.40389
AC007601.2	0.145844	0.356149	0.725559	0.0930608	0.325746	0.78095	0.018596	0.300908	0.759178	0.230294	0.425025	0.736009	0.255113	0.551339	0.890845
AC007603.1	0	0	0	0	0	0	0	0	0	0	0	0	0	0	0
AC007603.2	0	0	0	0	0	0	0	0	0	0	0	0	0	0	0
AC007603.3	0	0	0	0	0	0	0	0	0	0	0	0.0375603	0	0	0
AC007608.1	0	0.057784	0.135689	0	0.0790767	0.172009	0	0.0532617	0.13428	0.0365379	0.105875	0.238111	0	0.0463065	0.101272
AC007608.2	0	0.049639	0.215487	0.0064023	0.158439	0.340052	0	0.044007	0.215627	0.0188417	0.157076	0.275234	0	0.147582	0.237351
AC007608.3	0.0616208	0.106694	0.18201	0.0201387	0.0673021	0.112213	0.0180573	0.0534914	0.18142	0.0432458	0.066657	0.137196	0.0167341	0.0607098	0.137472
AC007608.4	0.0140351	0.0965455	0.210063	0.0384559	0.0771483	0.206467	0.023749	0.085622	0.193765	0.0403495	0.150719	0.232737	0.0309834	0.0964505	0.174086
AC007610.1	0	0	0	0	0	0	0	0	0	0	0	0	0	0	0
AC007610.2	0	0.0970505	0.278701	0	0.0481772	0.285342	0	0.171273	0.321967	0	0.0847575	0.224506	0	0.0222204	0.347172
AC007610.3	0	0	0	0	0	0	0	0	0	0	0	0	0	0	0
AC007610.4	0.231943	0.452294	0.727342	0.111622	0.439343	0.77476	0.222826	0.397633	0.744561	0.162523	0.325471	0.633471	0.179184	0.399456	0.676477
AC007610.5	0	0	0	0	0	0	0	0	0	0	0	0	0	0	0
AC007611.1	0.12931	0.371686	0.703117	0.206411	0.367237	0.677988	0.133113	0.370268	0.601228	0.13177	0.214164	0.432902	0.181366	0.324604	0.755518
AC007613.1	0.437525	0.689261	0.984352	0.233967	0.522321	0.827712	0.379107	0.700875	0.982682	0.351036	0.488902	0.822931	0.340877	0.575285	1.04798
AC007614.1	0.00017914	0.00136022	0.00531262	0.000231417	0.00172046	0.00465962	0	0.00103185	0.0056333	0.000647044	0.00233122	0.00425788	0.000764234	0.00151671	0.00303007
AC007614.2	0	0	0	0	0	0	0	0	0.0103061	0	0	0.0426257	0	0	0.0234445
AC007618.1	0	0	0.136475	0	0	0.157203	0	0	0.0928908	0	0	0.0508558	0	0.0493255	0.229704
AC007619.1	0.551378	1.03635	2.22834	0.31183	0.794849	2.12944	0.614341	1.00273	1.68258	0.358088	0.898131	1.53067	0.554309	1.2502	2.02064
AC007619.2	0.0917166	0.673413	1.6441	0.0990049	0.525497	1.57082	0	0.456142	0.917171	0.0778533	0.568713	1.17243	0.16164	0.831843	1.30261
AC007620.1	0	0	0	0	0	0	0	0	0	0	0	0	0	0	0
AC007620.2	0	0	0	0	0	0	0	0	0	0	0	0	0	0	0
AC007620.3	0.482252	1.23371	2.99543	0.193532	0.588185	1.37138	0.465601	0.849755	1.82215	0.362191	0.637789	1.43669	0.358483	0.73872	1.32975
AC007621.1	0	0.124196	0.622678	0	0	0.281896	0	0.0627514	0.41095	0	0.0443858	0.117691	0	0.210455	0.557394
AC007622.1	0.0574032	0.30388	0.485299	0	0.186467	0.545007	0	0.0820341	0.442548	0.0345997	0.24974	0.549854	0	0.117838	0.645585
AC007622.2	0.331	0.679025	0.936328	0.325858	0.515154	0.993126	0.467649	0.669646	1.07362	0.302587	0.533121	0.910602	0.37466	0.702318	0.954166
AC007631.1	0	0	0	0	0	0	0	0	0	0	0	0	0	0	0
AC007637.1	1.08587	2.21222	3.41499	1.25949	3.37302	6.43793	1.42289	2.40168	4.25834	0.653583	1.19419	1.79816	2.36388	2.92068	5.78306
AC007638.1	0	0	0.0224208	0	0	0.0117264	0	0	0	0	0	0	0	0	0.0379364
AC007638.2	0.0222291	0.126158	0.384009	0.043562	0.192587	0.516817	0.00354607	0.0516323	0.13231	0	0.0179111	0.0900061	0.0580198	0.172858	0.494161
AC007639.1	0.00558215	0.154547	0.524232	0	0	0.147706	0	0	0.0364	0	0.0293818	0.0951997	0	0.0197935	0.061671
AC007649.1	0	0	0	0	0	0	0	0	0	0	0	0	0	0	0
AC007652.1	0	0	0	0	0	0	0	0	0	0	0	0	0	0	0
AC007652.2	0	0	0	0	0	0	0	0	0	0	0	0	0	0	0
AC007652.3	0	0	0	0	0	0	0	0	0	0	0	0	0	0	0
AC007655.1	0	0	0.0882596	0	0	0	0	0	0	0	0	0	0	0	0
AC007655.2	0	0	0	0	0	0.0064279	0	0	0.0175633	0	0	0	0	0	0
AC007656.1	0	0	0.0295515	0	0.0431076	0.139963	0	0	0.0607855	0	0	0.0714025	0	0.00471598	0.0369753
AC007656.2	0	0	0.0899814	0	0.0621802	0.295632	0	0	0.122157	0	0	0.0519221	0	0	0.232701
AC007656.3	0	0	0.0140447	0	0.0091109	0.0464062	0	0	0.00891412	0	0	0	0	0	0.0327923
AC007656.4	0	0	0	0	0	0.0455415	0	0	0	0	0	0	0	0	0
AC007663.1	0.274824	0.616808	1.03703	0.133874	0.274732	0.638347	0.261303	0.498545	0.804909	0.119449	0.273694	0.510363	0.143654	0.240729	0.823451
AC007663.2	0	0.0148955	0.0628163	0	0.0214449	0.0870072	0	0	0.0407393	0	0.016761	0.0662173	0	0.0151139	0.0859204
AC007663.3	0.355842	1.16079	2.08562	0.165955	0.782672	1.28099	0.286314	0.895033	1.50285	0.161859	0.718929	1.40747	0.435019	0.649064	1.90086
AC007663.4	0.594706	1.32027	2.05687	0.599281	1.25648	2.00101	0.36599	1.17463	1.72476	0.444188	0.865085	1.75662	0.557816	0.803141	0.97562
AC007666.1	0	0.0147753	0.0582065	0	0.00591558	0.0516301	0	0.0102783	0.0359111	0.0276237	0.0797785	0.139038	0	0	0.067169
AC007666.2	0	0	0.0743368	0	0	0.0242819	0	0	0.0337165	0	0.0170489	0.0684225	0	0	0.0996649
AC007671.1	0.0699787	0.233812	0.564875	0.00513662	0.229947	0.607707	0	0.053807	0.390689	0	0.0432816	0.226425	0.0661314	0.462869	1.13094
AC007673.1	0.054372	0.172962	0.507661	0.142506	0.576737	1.36761	0.155489	0.56086	1.36303	0.188513	0.39665	1.08636	0.230989	0.534857	1.10285
AC007677.1	0	0	0	0	0	0	0	0	0	0	0	0	0	0	0.0351623
AC007679.1	0	0	0.134507	0	0.0305134	0.177423	0	0	0.0448117	0	0	0.0473081	0	0.0211114	0.124494
AC007679.2	0.0780908	0.335269	0.667577	0	0.316062	0.964877	0	0.0542225	0.518044	0	0.229697	0.715541	0	0	0.421651
AC007681.1	0.206692	0.553648	1.21243	0.314104	0.574384	1.29864	0.359053	0.724282	1.16577	0.294187	0.692703	1.90382	0.617789	1.4639	2.00847
AC007682.2	0	0	0	0	0	0	0	0	0	0	0	0	0	0	0
AC007682.3	0	0	0	0	0	0	0	0	0	0	0	0	0	0	0
AC007683.1	0.585733	1.54219	2.20543	0.320737	0.699012	2.1045	0.518931	0.982125	1.64701	0.28662	0.70477	1.93085	0.614153	1.14551	1.63897
AC007683.2	0.0427432	0.214177	0.592355	0	0.176625	0.461815	0	0.154053	0.307092	0	0.0527063	0.241933	0	0.180646	0.347018
AC007684.1	0.365884	0.943188	1.91942	0.105053	0.488074	1.31056	0.173313	0.660644	1.22531	0.0905349	0.42016	1.10174	0.0945072	0.639694	1.66459
AC007685.1	0	0	0	0	0	0	0	0	0	0	0	0	0	0	0
AC007686.1	0	0	0.132096	0	0	0.0696059	0	0	0	0	0	0	0	0	0.0180593
AC007686.2	0	0	0.142457	0	0	0.0619836	0	0	0.0438539	0	0	0	0	0	0.0902119
AC007686.3	0.202175	0.394387	0.7584	0.182642	0.334288	0.660374	0.199534	0.441637	0.706419	0.112752	0.207032	0.461729	0.377569	0.605806	0.939303
AC007686.4	0.01075	0.0271878	0.0808797	0	0.0142005	0.0655818	0	0.0112856	0.0572604	0	0.0105037	0.0516635	0	0.00847541	0.122052
[truncated: 66,457 more rows]
